# Supplementary material for: Identification and validation of signature for prognosis and immune microenvironment in gastric cancer based on m6A demethylase ALKBH5
Source: Front Oncol. 2023 Jan 6;12:1079402. doi: 10.3389/fonc.2022.1079402 (PMC9853004; doi:10.3389/fonc.2022.1079402)
Supplement: Supplementary file 2 [file DataSheet_1.csv]

Differential expression genes between ALKBH5-high and ALKBH5-low subgroups
	logFC	logCPM	LR	PValue	FDR	change
TGM3	6.663309203	5.403956289	136.9375428	1.24E-31	3.71E-27	UP
CNFN	5.081158032	5.573861414	135.1512091	3.06E-31	4.57E-27	UP
CAPN14	5.733500605	3.592292707	124.213651	7.56E-29	7.53E-25	UP
CSTA	4.699503063	5.931880582	123.3872431	1.15E-28	8.56E-25	UP
TGM1	5.003302544	4.78840361	119.556857	7.91E-28	4.72E-24	UP
KRT78	7.357590353	3.81279084	117.2719306	2.50E-27	1.25E-23	UP
MAL	5.441986145	5.504740566	116.4506101	3.79E-27	1.62E-23	UP
KRT4	9.099776219	9.166947988	111.2981482	5.09E-26	1.90E-22	UP
GBP6	5.728289708	4.576256933	108.5618681	2.02E-25	6.71E-22	UP
MUC21	8.960412718	5.884751737	107.6475366	3.21E-25	9.59E-22	UP
CLCA4	6.538486733	5.086167187	107.0199172	4.41E-25	1.20E-21	UP
RHCG	6.824838374	7.439563399	105.4443078	9.76E-25	2.43E-21	UP
HCG22	4.553994294	0.169633463	96.26096343	1.01E-22	2.31E-19	UP
CAPNS2	5.368051497	0.121727508	93.65872515	3.75E-22	7.99E-19	UP
S100A8	4.500122277	7.455009178	93.26908341	4.56E-22	9.05E-19	UP
ENDOU	4.318435275	1.189082736	93.14910988	4.85E-22	9.05E-19	UP
PRSS27	3.541224467	3.228467709	91.93720067	8.95E-22	1.57E-18	UP
SYNGR4	3.78894355	1.406107694	91.18457055	1.31E-21	2.17E-18	UP
SBSN	5.964188314	3.746666238	90.36380099	1.98E-21	3.11E-18	UP
ARSF	3.924235131	-1.749195116	90.1409961	2.22E-21	3.31E-18	UP
NCCRP1	4.350140074	4.197391262	88.37875072	5.40E-21	7.68E-18	UP
A2ML1	5.641560483	6.067069751	85.96372331	1.83E-20	2.49E-17	UP
SPINK5	3.682802127	6.099735932	84.22395064	4.42E-20	5.73E-17	UP
CERS3	4.700494558	1.621561556	83.7940426	5.49E-20	6.83E-17	UP
RNF222	3.486519164	-0.69431992	82.78222763	9.16E-20	1.09E-16	UP
SCNN1B	3.295355409	2.617715108	81.93908068	1.40E-19	1.61E-16	UP
SNORA22	2.008544286	-1.49147277	80.10647436	3.55E-19	3.92E-16	UP
SPRR3	7.307861581	8.292483334	79.63296909	4.51E-19	4.81E-16	UP
QRSL1	-2.674174273	6.544517311	79.14936051	5.76E-19	5.93E-16	DOWN
TGM5	4.198047786	-0.55075619	78.61883585	7.53E-19	7.28E-16	UP
KRT13	7.113893885	9.254214458	78.6124933	7.56E-19	7.28E-16	UP
SNORD15B	2.365956349	-0.493106312	78.27832098	8.95E-19	8.35E-16	UP
MYBPH	-4.56266605	0.12144885	77.22771721	1.52E-18	1.38E-15	DOWN
BPIFB2	7.636754244	4.175374844	76.94766912	1.76E-18	1.54E-15	UP
TMPRSS11A	6.824641901	3.019571645	74.19613939	7.07E-18	6.03E-15	UP
SNORA11	2.500699896	-2.125007395	73.94343988	8.04E-18	6.67E-15	UP
MTRNR2L1	2.264107715	2.420198755	73.7185999	9.01E-18	7.27E-15	UP
KRT15	3.305804985	5.567352336	71.90544099	2.26E-17	1.77E-14	UP
MUC22	5.874044963	1.592477099	70.79342938	3.97E-17	3.04E-14	UP
RAET1E	2.473296126	0.569746814	70.18830205	5.39E-17	4.02E-14	UP
TMPRSS11B	8.370148919	3.238964604	69.74401779	6.75E-17	4.92E-14	UP
SPINK7	4.782846565	1.342162021	68.82321374	1.08E-16	7.66E-14	UP
DSC3	3.725156473	4.373589344	68.67233793	1.16E-16	8.07E-14	UP
LCN1	-4.919773949	-0.247559149	68.37516317	1.35E-16	9.17E-14	DOWN
CLCA2	4.900985581	4.173160076	68.10573229	1.55E-16	1.03E-13	UP
TMPRSS11BNL	6.71259583	0.417676105	67.5035443	2.10E-16	1.36E-13	UP
SNORA47	2.227508654	-1.856688172	67.09907589	2.58E-16	1.64E-13	UP
SLURP1	6.48602595	2.701511801	66.91857661	2.83E-16	1.76E-13	UP
LOC101928896	3.298065934	-1.792355121	66.40599009	3.67E-16	2.24E-13	UP
PAPPA2	-3.755625621	2.656084394	65.88977482	4.77E-16	2.85E-13	DOWN
SERPINA9	-6.037235806	3.510285267	65.7400904	5.14E-16	3.01E-13	DOWN
BNIPL	2.55583041	1.113368773	65.58554515	5.56E-16	3.19E-13	UP
ALKBH5	-0.551628438	6.20637549	65.37468719	6.19E-16	3.49E-13	NOT
EPGN	4.449344126	-0.157470423	64.84946606	8.08E-16	4.47E-13	UP
CRNN	9.811773683	6.447408562	64.66197801	8.89E-16	4.83E-13	UP
ADH7	5.871420075	2.462409428	64.43208304	9.99E-16	5.33E-13	UP
BORCS8-MEF2B	-2.630474462	0.552683436	63.88697115	1.32E-15	6.90E-13	DOWN
ZNF750	3.48447363	3.401341374	63.71428362	1.44E-15	7.37E-13	UP
UGT1A7	3.349406032	-0.340899576	63.68941437	1.46E-15	7.37E-13	UP
IL36A	7.018231869	1.326358428	60.95765186	5.83E-15	2.90E-12	UP
GNG13	-3.309524502	-0.424428004	60.58943279	7.03E-15	3.44E-12	DOWN
TMPRSS11D	4.748098651	2.131624053	60.49547723	7.37E-15	3.55E-12	UP
RPS15AP5	2.152797957	-2.218506702	60.05998289	9.20E-15	4.36E-12	UP
ACER1	3.023886853	-1.341502193	58.8757157	1.68E-14	7.81E-12	UP
SACS-AS1	4.137880742	-0.706671005	58.85167299	1.70E-14	7.81E-12	UP
LOC105378231	2.996749206	-2.772782103	58.78225488	1.76E-14	7.97E-12	UP
ATP12A	3.750622286	0.131374624	58.58805682	1.94E-14	8.66E-12	UP
RNU6-1238P	3.684101233	-1.627270285	58.36661095	2.18E-14	9.55E-12	UP
RGS13	-3.160246928	2.485355587	58.18199691	2.39E-14	1.03E-11	DOWN
KRT24	5.169794484	1.113218756	57.93154463	2.71E-14	1.16E-11	UP
CYSRT1	2.63180382	2.896169626	57.88713494	2.78E-14	1.17E-11	UP
GLRA2	3.784401661	0.168097672	57.4301432	3.50E-14	1.45E-11	UP
MPZ	-2.661229081	2.717108321	57.23783399	3.86E-14	1.58E-11	DOWN
SERPINB13	6.250818055	2.672501456	56.87825614	4.64E-14	1.87E-11	UP
VSIG10L	2.068102648	3.750840348	56.75207137	4.94E-14	1.97E-11	UP
SDR9C7	4.558080871	-1.492619806	56.58056378	5.39E-14	2.12E-11	UP
OBP2B	4.889837298	1.097528817	56.37723279	5.98E-14	2.32E-11	UP
MTCO1P25	3.103732241	-1.758319701	56.14801297	6.72E-14	2.57E-11	UP
KPRP	5.701791842	-1.300715829	55.95311799	7.42E-14	2.80E-11	UP
ECM1	1.774455409	6.357900083	55.5772972	8.99E-14	3.35E-11	NOT
IL20RB	2.257600098	2.270340186	55.26696861	1.05E-13	3.88E-11	UP
INSL6	-2.7375736	-1.467365359	54.71486578	1.39E-13	5.07E-11	DOWN
EFL1	-1.69825136	5.502707611	54.688112	1.41E-13	5.08E-11	NOT
DYNAP	6.386618401	0.034033841	53.98098138	2.02E-13	7.19E-11	UP
MYOSLID	-2.720070745	0.169940757	53.64274102	2.40E-13	8.45E-11	DOWN
CALML3	5.383307963	3.812629753	53.34293919	2.80E-13	9.66E-11	UP
AQP2	-3.737718904	2.344050849	53.33328405	2.81E-13	9.66E-11	DOWN
CRCT1	6.141231527	3.178219552	53.28143503	2.89E-13	9.81E-11	UP
IRGQ	-0.649910074	5.315776804	52.62160306	4.04E-13	1.36E-10	NOT
LEXM	2.129590785	-0.70632509	52.30183667	4.76E-13	1.58E-10	UP
S100A9	3.075533395	8.372688301	52.2390258	4.91E-13	1.61E-10	UP
NRAD1	3.551698984	-2.082965119	52.18301245	5.06E-13	1.64E-10	UP
SNORA73B	1.778368671	0.482060065	51.59501347	6.82E-13	2.17E-10	NOT
UCN3	4.747205589	3.246030984	51.59260447	6.83E-13	2.17E-10	UP
CSTB	1.575929161	8.352882835	51.43775287	7.39E-13	2.32E-10	NOT
ZNF460	-0.847896262	3.432990848	51.41298435	7.48E-13	2.33E-10	NOT
PAGE2B	-6.313085649	0.09974879	51.27167827	8.04E-13	2.48E-10	DOWN
DSG4	3.030404025	0.687951201	50.68793186	1.08E-12	3.30E-10	UP
KRT5	4.737863018	7.961982461	50.60206701	1.13E-12	3.41E-10	UP
IVL	6.385022211	3.497348871	50.49906039	1.19E-12	3.56E-10	UP
LINC00486	3.592975881	-2.218785008	50.10501984	1.46E-12	4.31E-10	UP
SPRR1A	5.008511091	4.874056165	49.1599388	2.36E-12	6.91E-10	UP
PRH2	2.515428794	-1.517737155	48.59443306	3.15E-12	9.12E-10	UP
LAMA1	-2.674494825	3.754787116	47.94304778	4.39E-12	1.26E-09	DOWN
MTCO1P42	2.805584007	1.042782597	47.78161563	4.76E-12	1.35E-09	UP
DLX1	3.350801665	1.240601104	47.46216973	5.61E-12	1.57E-09	UP
MYCN	-2.267984651	3.51554973	47.43251156	5.69E-12	1.57E-09	DOWN
IGDCC3	-2.967721523	0.858998685	47.43180612	5.70E-12	1.57E-09	DOWN
TFAP2B	3.130377012	-1.673162666	47.25704895	6.23E-12	1.71E-09	UP
IGKV5-2	3.041792182	2.589514869	47.23908635	6.28E-12	1.71E-09	UP
ODAD4	1.951474682	0.908489908	46.83874439	7.71E-12	2.06E-09	NOT
CYP4F29P	3.206600194	0.657384308	46.83366411	7.73E-12	2.06E-09	UP
RELN	-2.674957149	3.138032363	46.46575134	9.32E-12	2.46E-09	DOWN
MTND2P13	-3.652852782	2.144110409	46.36521131	9.81E-12	2.57E-09	DOWN
FTLP10	4.762778138	-2.874353702	46.35109972	9.89E-12	2.57E-09	UP
ADGRA1	-3.46134734	0.004841309	46.24065428	1.05E-11	2.69E-09	DOWN
GOLGA3	-0.51243278	6.95014698	46.08564188	1.13E-11	2.89E-09	NOT
BNC1	2.921425594	0.775941415	46.06870046	1.14E-11	2.89E-09	UP
B3GALNT2	-0.681415747	4.012075456	45.52477515	1.51E-11	3.78E-09	NOT
TPH1	-2.993892834	3.507085097	45.17232569	1.80E-11	4.49E-09	DOWN
FOXN1	2.709737492	0.451115124	45.12931046	1.84E-11	4.55E-09	UP
C17orf78	2.722260848	1.561354615	44.77279634	2.21E-11	5.41E-09	UP
KRT12	3.197229625	-0.066239949	44.61451191	2.40E-11	5.82E-09	UP
KRT28	6.866407062	-0.359705499	44.37088178	2.72E-11	6.54E-09	UP
PNMA3	-2.690636161	0.663304894	44.3007888	2.82E-11	6.68E-09	DOWN
LOC101927189	1.972266185	-1.019049744	44.29895478	2.82E-11	6.68E-09	NOT
PAGE5	-4.742276506	0.367945735	44.2221659	2.93E-11	6.89E-09	DOWN
GYS2	2.666399399	-0.983700796	44.09131713	3.13E-11	7.31E-09	UP
LYPD3	2.531753103	5.394570428	44.04305176	3.21E-11	7.43E-09	UP
SNORA14A	2.055853181	-2.659882955	43.76207585	3.71E-11	8.52E-09	UP
KRT6C	5.267212024	5.355691791	43.66576581	3.90E-11	8.88E-09	UP
SNORA84	1.936013645	-3.168791249	43.52578879	4.18E-11	9.46E-09	NOT
PPL	1.789356914	7.311719645	43.48712027	4.27E-11	9.58E-09	NOT
TMPRSS11F	4.980436667	-0.625715724	43.17373618	5.01E-11	1.12E-08	UP
PRH1	1.719119715	1.82169487	43.1050085	5.19E-11	1.15E-08	NOT
C8A	3.290002044	-0.516914724	43.0445216	5.35E-11	1.17E-08	UP
NOL4	-3.125109154	1.297993725	42.992509	5.49E-11	1.20E-08	DOWN
HERC2	-0.52893944	6.372572919	42.89417207	5.78E-11	1.25E-08	NOT
RNA5SP202	2.213473357	-2.384941614	42.86955536	5.85E-11	1.26E-08	UP
KRT6A	4.143704824	8.190797693	42.57077774	6.82E-11	1.45E-08	UP
FEZF2	2.930323971	-2.932908127	42.49138329	7.10E-11	1.50E-08	UP
BDP1	-0.516494361	5.704875028	42.47123828	7.17E-11	1.51E-08	NOT
SPRR2A	5.528661957	5.540467858	42.42321546	7.35E-11	1.53E-08	UP
CALHM1	-2.78396865	-1.047015848	42.22523902	8.13E-11	1.69E-08	DOWN
NPTX2	2.3877439	3.172884746	42.17722285	8.34E-11	1.72E-08	UP
PRRG3	2.289117727	3.693567603	42.1458215	8.47E-11	1.73E-08	UP
BBOX1	2.082466358	0.082211608	42.06110163	8.85E-11	1.80E-08	UP
CALCA	-4.020659034	0.163562168	42.04904965	8.90E-11	1.80E-08	DOWN
ANXA1	1.729522319	8.164830017	41.98246538	9.21E-11	1.85E-08	NOT
MSLNL	-2.536822781	0.08342423	41.93793001	9.42E-11	1.87E-08	DOWN
ZNF805	-0.623262277	2.162502135	41.9293895	9.46E-11	1.87E-08	NOT
LGI3	2.391976316	-0.942883175	41.82041417	1.00E-10	1.97E-08	UP
SLC18A1	-2.894841213	1.479754761	41.80264946	1.01E-10	1.97E-08	DOWN
ALMS1	-0.572391255	5.180756371	41.6160875	1.11E-10	2.15E-08	NOT
RANBP2	-0.52319253	7.027827392	41.45973466	1.20E-10	2.32E-08	NOT
TEX19	-3.106715028	-0.580976852	41.42866026	1.22E-10	2.34E-08	DOWN
OTOP2	2.466248546	-2.18240381	41.39193887	1.25E-10	2.37E-08	UP
CCDC154	-2.156294838	0.47648899	41.29568832	1.31E-10	2.47E-08	DOWN
MUCL1	3.472559608	0.516042783	41.27183828	1.32E-10	2.49E-08	UP
RN7SK	1.278856268	5.817213178	41.25045471	1.34E-10	2.50E-08	NOT
CA10	2.609559895	-1.584502105	41.23773198	1.35E-10	2.50E-08	UP
CASR	2.638956396	-0.801762342	41.17813644	1.39E-10	2.56E-08	UP
ICE1	-0.579829999	5.643459932	41.10810663	1.44E-10	2.64E-08	NOT
TMEM213	2.365004585	-0.187226981	41.04172115	1.49E-10	2.71E-08	UP
SERPINB3	4.075085112	4.052578935	41.01155739	1.51E-10	2.74E-08	UP
BLOC1S1	0.655908359	4.765644357	40.93222853	1.58E-10	2.83E-08	NOT
OST4	0.676346754	7.447907803	40.78830728	1.70E-10	3.03E-08	NOT
RPS8P9	0.990967354	-0.632350024	40.77871218	1.70E-10	3.03E-08	NOT
SNX31	2.15941989	-0.683888993	40.7696365	1.71E-10	3.03E-08	UP
WFDC5	2.834660466	-1.954153355	40.53953992	1.93E-10	3.38E-08	UP
GJB2	1.378689217	6.244820429	40.28621084	2.19E-10	3.83E-08	NOT
DPY19L2P4	2.712367944	-1.768604072	40.25206017	2.23E-10	3.87E-08	UP
AP1B1P1	3.085996164	-3.137535281	40.22189112	2.27E-10	3.91E-08	UP
SPRR2D	4.684549284	3.800083927	40.19714092	2.30E-10	3.94E-08	UP
PAX7	3.1242558	-2.322273762	40.1640616	2.34E-10	3.98E-08	UP
MIR8071-2	-3.198100575	0.069219196	40.11640289	2.39E-10	4.06E-08	DOWN
DDX6	-0.46100008	7.170225925	40.03363001	2.50E-10	4.21E-08	NOT
SNX27	-0.456772907	5.755537406	40.01447998	2.52E-10	4.23E-08	NOT
TAS1R3	-2.085190342	2.932667243	39.91511297	2.65E-10	4.42E-08	DOWN
MTCO1P14	1.64288626	-3.021055765	39.62779915	3.07E-10	5.10E-08	NOT
RNF225	2.697651589	-0.872786914	39.51782676	3.25E-10	5.36E-08	UP
LOC101927476	-1.866124256	-0.63693476	39.21669885	3.79E-10	6.22E-08	NOT
CYP4F22	2.146997478	0.629234625	39.13375261	3.96E-10	6.43E-08	UP
ABCB4	1.736802666	1.6094489	39.13101504	3.96E-10	6.43E-08	NOT
CEP350	-0.485079549	6.139796209	38.90162617	4.46E-10	7.19E-08	NOT
DLX2	2.897043236	1.23336072	38.68380752	4.98E-10	7.95E-08	UP
S100A2	2.746110789	5.757435923	38.68333332	4.98E-10	7.95E-08	UP
IRX6	2.649024668	-1.547693456	38.66697249	5.03E-10	7.95E-08	UP
APOBEC3A	1.62628309	0.964326256	38.66440091	5.03E-10	7.95E-08	NOT
N4BP2	-0.615886849	4.167937655	38.57197	5.28E-10	8.26E-08	NOT
S100A12	2.042974575	0.88190807	38.56924836	5.28E-10	8.26E-08	UP
FOXE1	3.20826334	0.177576475	38.52084945	5.42E-10	8.39E-08	UP
LOC100506405	-3.702845819	-1.367046656	38.51829632	5.42E-10	8.39E-08	DOWN
LINC00922	2.286113999	-1.620176746	38.39234412	5.79E-10	8.90E-08	UP
RAI1	-0.556919795	6.365279927	38.10506926	6.70E-10	1.03E-07	NOT
DGKK	-4.109077048	0.113858035	38.08884518	6.76E-10	1.03E-07	DOWN
KLK13	3.059499901	4.119007454	37.88235872	7.51E-10	1.14E-07	UP
HCFC1	-0.496361935	7.808892537	37.86403068	7.59E-10	1.14E-07	NOT
ZNF322	-0.712215654	2.934808281	37.85779189	7.61E-10	1.14E-07	NOT
TOP3A	-0.531338924	4.930713327	37.66563898	8.40E-10	1.25E-07	NOT
SNORA22C	1.467594081	-2.869875735	37.36698819	9.79E-10	1.45E-07	NOT
CSN2	7.481630288	0.003799918	37.30332875	1.01E-09	1.49E-07	UP
ASCL3	3.082607509	-2.643373854	37.20827744	1.06E-09	1.56E-07	UP
LOC102724908	-3.977058053	1.13874802	37.11898877	1.11E-09	1.63E-07	DOWN
PAGE2	-5.660219805	-0.593169026	37.09020497	1.13E-09	1.64E-07	DOWN
SERPINB12	4.515617525	-1.905885268	36.89059824	1.25E-09	1.81E-07	UP
MTCO1P17	1.578754649	-3.185605791	36.64376264	1.42E-09	2.05E-07	NOT
CASKIN1	-1.875766527	0.66447647	36.29385735	1.70E-09	2.42E-07	NOT
MTRNR2L13	1.477523714	-3.041536976	36.29127296	1.70E-09	2.42E-07	NOT
EPIST	2.143273287	0.590928731	36.28947269	1.70E-09	2.42E-07	UP
SLC7A14	2.492519704	-0.314897903	36.27274105	1.72E-09	2.43E-07	UP
GHRL	1.914680314	2.208660934	36.21022542	1.77E-09	2.49E-07	NOT
DMRTB1	-5.330153637	0.492118706	36.17158945	1.81E-09	2.53E-07	DOWN
RPS13P2	0.839063037	2.05545984	36.13950278	1.84E-09	2.56E-07	NOT
NOL9	-0.442662254	5.411144274	36.12636091	1.85E-09	2.57E-07	NOT
GRHL3	1.923374473	3.324680317	36.10326574	1.87E-09	2.59E-07	NOT
MTRNR2L6	1.085099007	-0.383799692	36.04576283	1.93E-09	2.64E-07	NOT
CTDSPL2	-0.432321201	5.366374209	36.04412156	1.93E-09	2.64E-07	NOT
SNORA12	1.279657872	-1.235382641	36.02542733	1.95E-09	2.65E-07	NOT
ZNF283	-0.945979067	2.934974011	36.01022323	1.96E-09	2.66E-07	NOT
RPL23P6	0.777000349	1.783670521	35.96487674	2.01E-09	2.71E-07	NOT
SPTBN5	-1.486632174	3.152971655	35.90270697	2.07E-09	2.79E-07	NOT
PPIAP46	1.04123254	-1.761632493	35.74437055	2.25E-09	3.01E-07	NOT
PKP1	3.018383128	5.68082793	35.67749568	2.33E-09	3.10E-07	UP
FLG	2.093917531	0.765668965	35.63775427	2.38E-09	3.15E-07	UP
GPX3	1.189604146	6.011744179	35.55110868	2.48E-09	3.28E-07	NOT
RPLP0P5	0.851932866	-0.863491508	35.52394693	2.52E-09	3.31E-07	NOT
CDC40	-0.514114248	4.665850742	35.44810672	2.62E-09	3.43E-07	NOT
HTN1	3.95221487	-1.828401449	35.34487956	2.76E-09	3.60E-07	UP
PROK1	2.23722487	-2.853208976	35.07018976	3.18E-09	4.13E-07	UP
ZNF749	-0.626096975	2.408732063	35.00487893	3.29E-09	4.23E-07	NOT
RBM15	-0.449335193	4.344496318	35.00378169	3.29E-09	4.23E-07	NOT
PSMB3P1	1.152799671	-2.681426229	34.99845326	3.30E-09	4.23E-07	NOT
CEP97	-0.544598915	3.732406767	34.98769733	3.32E-09	4.23E-07	NOT
IGF1R	-1.589229486	7.152779757	34.96680504	3.35E-09	4.26E-07	NOT
RPS20P6	0.856523611	-1.061227368	34.93612218	3.41E-09	4.31E-07	NOT
PROKR2	3.858781517	-2.724831847	34.87445501	3.52E-09	4.43E-07	UP
RPL19P4	0.975001168	-1.839138264	34.77395667	3.70E-09	4.64E-07	NOT
BEST2	-2.516718029	-0.454088508	34.65592425	3.93E-09	4.91E-07	DOWN
IGLL1	-2.566989809	1.845453324	34.60789103	4.03E-09	5.02E-07	DOWN
GJB6	2.929871885	2.770109191	34.59674171	4.06E-09	5.02E-07	UP
DICER1	-0.470312201	6.150724346	34.57804799	4.09E-09	5.05E-07	NOT
DIO1	1.755624433	-0.537843872	34.56474226	4.12E-09	5.06E-07	NOT
TP53BP1	-0.485047097	5.270632977	34.55698014	4.14E-09	5.06E-07	NOT
SPRR2F	4.547276878	1.188110063	34.54260409	4.17E-09	5.08E-07	UP
LOC101927851	1.351925829	0.844018156	34.53132971	4.19E-09	5.09E-07	NOT
RDH8	2.731566365	0.446101779	34.49683778	4.27E-09	5.16E-07	UP
TRIML2	3.06398196	-1.115157566	34.46941158	4.33E-09	5.21E-07	UP
ZC3HAV1L	-0.772458989	3.251552815	34.35789369	4.59E-09	5.50E-07	NOT
RPL36AP26	0.876051068	-1.569415943	34.33159152	4.65E-09	5.55E-07	NOT
UGGT1	-0.401863512	7.151412192	34.25942349	4.82E-09	5.74E-07	NOT
SERPINB11	4.38121836	-0.910293814	34.11260093	5.20E-09	6.16E-07	UP
RPL12P43	3.072939451	-4.332479427	34.10668985	5.22E-09	6.16E-07	UP
WRN	-0.576168277	4.208664341	34.09698147	5.24E-09	6.16E-07	NOT
AHCTF1	-0.493323456	6.03777721	33.91196365	5.77E-09	6.75E-07	NOT
LRRC58	-0.461207974	6.477264191	33.90034892	5.80E-09	6.75E-07	NOT
CUL5	-0.404324274	5.238268164	33.89235291	5.82E-09	6.75E-07	NOT
SCGB1A1	3.40699227	-0.316654409	33.88771693	5.84E-09	6.75E-07	UP
THRSP	1.883138682	-2.05369937	33.88007006	5.86E-09	6.75E-07	NOT
GCG	4.813100762	3.351906455	33.8746244	5.88E-09	6.75E-07	UP
COL26A1	-2.107925767	0.01086633	33.84858325	5.96E-09	6.81E-07	DOWN
IL12A-AS1	1.44061154	-1.807433971	33.74104443	6.30E-09	7.17E-07	NOT
RPS18P7	0.787461148	-1.556768099	33.71423216	6.38E-09	7.25E-07	NOT
RPS4XP22	1.316453886	0.017037312	33.63592805	6.65E-09	7.51E-07	NOT
MTRNR2L10	1.071205814	-0.078556289	33.58979268	6.80E-09	7.65E-07	NOT
STAG1	-0.523668078	5.218468487	33.58730503	6.81E-09	7.65E-07	NOT
KRTDAP	3.279346092	0.510443477	33.52498881	7.04E-09	7.87E-07	UP
POU3F2	-2.441317492	-0.456192348	33.5079301	7.10E-09	7.91E-07	DOWN
LINC00326	4.361466388	-2.15939478	33.49654085	7.14E-09	7.92E-07	UP
DYNLRB1	0.555473937	7.241279408	33.48154112	7.19E-09	7.95E-07	NOT
FCRLB	-1.679713048	1.129105223	33.41362778	7.45E-09	8.21E-07	NOT
SETD2	-0.446805153	6.568633595	33.30209708	7.89E-09	8.66E-07	NOT
MTRNR2L11	1.252992999	-1.284182866	33.29482046	7.92E-09	8.66E-07	NOT
SPRR1B	3.635166719	5.916956105	33.23353863	8.17E-09	8.90E-07	UP
KRT1	2.288533899	-0.737879086	33.17849099	8.41E-09	9.13E-07	UP
GABRA4	2.086829349	-0.813445623	33.15781316	8.50E-09	9.19E-07	UP
IGFL1	3.596531227	1.194280074	33.14742799	8.54E-09	9.21E-07	UP
RTN4IP1	-1.244506398	3.757535778	33.13667903	8.59E-09	9.22E-07	NOT
AP4E1	-0.511428058	3.900676927	33.10692893	8.72E-09	9.33E-07	NOT
RPL21P40	1.076226749	-2.126606274	32.95283494	9.44E-09	1.01E-06	NOT
TMPRSS11E	3.938320258	2.710601815	32.94801789	9.47E-09	1.01E-06	UP
PLIN1	2.074234345	1.479219457	32.82121872	1.01E-08	1.07E-06	UP
CAMK2B	-2.033823176	1.427399138	32.79790573	1.02E-08	1.08E-06	DOWN
MTCO1P29	1.476298298	-3.581931575	32.75372754	1.05E-08	1.10E-06	NOT
PRELID1P1	0.770818058	-0.932579378	32.67554504	1.09E-08	1.14E-06	NOT
PPIAP50	0.998669391	-2.466075386	32.54662941	1.16E-08	1.21E-06	NOT
SLC7A2	-2.066173216	6.0752709	32.53277291	1.17E-08	1.22E-06	DOWN
RPL37P5	1.029489536	-2.955070872	32.50763414	1.19E-08	1.23E-06	NOT
PGLYRP3	2.956258912	1.018674251	32.49722906	1.19E-08	1.23E-06	UP
RPL23AP37	0.804896946	-1.379952569	32.29623044	1.32E-08	1.36E-06	NOT
SUGP2	-0.467048919	5.402976339	32.21503591	1.38E-08	1.42E-06	NOT
EIF3A	-0.40220445	8.18057319	32.0955063	1.47E-08	1.50E-06	NOT
PPIAP28	1.324757567	-3.81769295	32.07390803	1.48E-08	1.51E-06	NOT
RPL28P5	0.892502477	1.233338749	31.99678573	1.54E-08	1.57E-06	NOT
TPRG1	1.387998627	2.244843536	31.83587263	1.68E-08	1.70E-06	NOT
POLD4	1.010389957	5.06907335	31.81452774	1.70E-08	1.71E-06	NOT
KRT9	2.287573102	-1.239836343	31.67974908	1.82E-08	1.83E-06	UP
NSMCE1	0.47850968	5.275197409	31.66218476	1.83E-08	1.83E-06	NOT
PPIAP76	1.159720175	-3.314205452	31.65999299	1.84E-08	1.83E-06	NOT
MPV17	0.481364965	5.564591414	31.65130027	1.84E-08	1.84E-06	NOT
SNORD89	1.103056223	-1.527867529	31.61150878	1.88E-08	1.87E-06	NOT
MAGEA8	-2.391005246	-1.646186633	31.58319166	1.91E-08	1.89E-06	DOWN
TBX4	-2.408023019	0.731633062	31.5712327	1.92E-08	1.89E-06	DOWN
ZNF8	-0.564861519	4.211060866	31.56641272	1.93E-08	1.89E-06	NOT
NEDD8	0.424165443	5.462172882	31.41635425	2.08E-08	2.04E-06	NOT
CBL	-0.573955965	5.738516338	31.41132678	2.09E-08	2.04E-06	NOT
NBAS	-0.726409393	5.727234811	31.39682789	2.10E-08	2.05E-06	NOT
RPLP0P8	1.383547369	-3.964606248	31.32384145	2.18E-08	2.11E-06	NOT
PAGE1	-3.516502194	0.700097167	31.32359294	2.18E-08	2.11E-06	DOWN
PANK3	-0.527731154	6.322979883	31.32117759	2.19E-08	2.11E-06	NOT
RPL13P2	0.837756129	-1.342663629	31.27443323	2.24E-08	2.15E-06	NOT
DHX36	-0.418364092	5.73621253	31.18788443	2.34E-08	2.24E-06	NOT
MMP20	2.877012605	-0.645143289	31.17647467	2.36E-08	2.25E-06	UP
RNF169	-0.539817866	4.648332903	31.12886805	2.41E-08	2.30E-06	NOT
RPS5P5	0.876875196	-1.681505758	31.10921063	2.44E-08	2.31E-06	NOT
AADACL4	2.819293233	-3.254633795	31.06452063	2.50E-08	2.36E-06	UP
TP63	2.149224741	2.972502828	31.05768987	2.50E-08	2.36E-06	UP
GRIN2C	-1.442320271	1.246047786	31.03817045	2.53E-08	2.38E-06	NOT
PPIAP49	1.048867461	-3.04072876	31.02471755	2.55E-08	2.38E-06	NOT
HNRNPU	-0.397925713	8.538852638	30.96214642	2.63E-08	2.45E-06	NOT
NR2C2	-0.455182764	5.732140404	30.96052899	2.63E-08	2.45E-06	NOT
ADRA1B	-1.931295354	0.239756213	30.86918668	2.76E-08	2.56E-06	NOT
NELL1	-2.50181944	1.366992515	30.82976767	2.82E-08	2.60E-06	DOWN
LINC02526	-4.17590133	-0.843503943	30.78955423	2.88E-08	2.65E-06	DOWN
PPIAP65	1.071615151	-2.452820473	30.77910439	2.89E-08	2.65E-06	NOT
ZNF699	-0.876725198	1.846404069	30.77702358	2.89E-08	2.65E-06	NOT
APCDD1L-DT	-2.029618312	-0.275907246	30.75703794	2.92E-08	2.67E-06	DOWN
RPLP0P7	1.580682148	-4.281265451	30.74448112	2.94E-08	2.68E-06	NOT
ATP4B	3.193454908	3.241344346	30.72372093	2.98E-08	2.70E-06	UP
LINC02621	2.416507913	-4.134515213	30.58449399	3.20E-08	2.89E-06	UP
KDM3B	-0.399535873	6.757919155	30.5250395	3.30E-08	2.97E-06	NOT
ZNF227	-0.801991401	3.476325812	30.50035533	3.34E-08	3.00E-06	NOT
LINC02751	3.223649318	-3.575328841	30.46345769	3.40E-08	3.05E-06	UP
UBR3	-0.406903521	5.74945034	30.42495697	3.47E-08	3.09E-06	NOT
REV3L	-0.546675627	5.210676607	30.42366614	3.47E-08	3.09E-06	NOT
VPS53	-0.373950068	5.870983824	30.40875343	3.50E-08	3.11E-06	NOT
GRIN3B	-1.686138786	0.633142275	30.38183781	3.55E-08	3.14E-06	NOT
IL36RN	3.043565693	-0.260633733	30.37150669	3.57E-08	3.15E-06	UP
SPRR2E	5.109653574	3.343812147	30.34607726	3.61E-08	3.18E-06	UP
GFAP	1.294945666	-1.365407122	30.26625041	3.77E-08	3.30E-06	NOT
MAN1A2	-0.407550419	6.315718305	30.26039249	3.78E-08	3.30E-06	NOT
TRPM7	-0.464983029	5.873071455	30.26001813	3.78E-08	3.30E-06	NOT
CATSPERB	-1.387637753	2.494373519	30.24266819	3.81E-08	3.32E-06	NOT
LAMB4	1.388979838	-1.199602671	30.16731218	3.96E-08	3.44E-06	NOT
KRT16P6	2.964342082	-0.862186552	30.04529563	4.22E-08	3.65E-06	UP
C6orf15	-3.823138644	1.765802311	30.03985077	4.23E-08	3.65E-06	DOWN
ASB11	1.680604491	-2.609296568	30.02914372	4.26E-08	3.66E-06	NOT
TMF1	-0.463738058	5.831650274	30.00979532	4.30E-08	3.69E-06	NOT
LIN7C	-0.47519935	5.661090378	29.94290679	4.45E-08	3.81E-06	NOT
MAB21L3	2.240285937	0.294588201	29.92838327	4.48E-08	3.82E-06	UP
LOC645853	0.836063676	-2.282048458	29.92397221	4.49E-08	3.82E-06	NOT
IFITM9P	1.012536758	-0.87093628	29.90666037	4.53E-08	3.84E-06	NOT
LPGAT1	-0.56625432	6.378435845	29.84630094	4.68E-08	3.96E-06	NOT
STYXL2	-3.147276751	3.878218624	29.73823572	4.94E-08	4.17E-06	DOWN
RPF2P1	1.326330675	-2.338125617	29.72413082	4.98E-08	4.19E-06	NOT
ZNF45	-0.663382296	3.519546365	29.72031308	4.99E-08	4.19E-06	NOT
RIF1	-0.419816001	6.242932998	29.67762365	5.10E-08	4.27E-06	NOT
USP33	-0.380393536	5.665549547	29.6395732	5.20E-08	4.34E-06	NOT
CTRB1	2.578090144	-2.585961292	29.63473721	5.22E-08	4.34E-06	UP
PAX9	1.877912883	3.259851299	29.60225669	5.30E-08	4.40E-06	NOT
TAF10	0.51211599	6.333149704	29.55423074	5.44E-08	4.50E-06	NOT
BIRC6	-0.422006389	6.98691961	29.54702987	5.46E-08	4.50E-06	NOT
MYBPC2	-1.954205914	0.715165518	29.54267681	5.47E-08	4.50E-06	NOT
LIMD1	-0.4798911	5.533437907	29.49375572	5.61E-08	4.60E-06	NOT
CLDN17	4.640636918	-3.784595048	29.46237848	5.70E-08	4.66E-06	UP
SBK2	2.984890159	-1.565380451	29.4419954	5.76E-08	4.70E-06	UP
RPS26P31	0.922724777	-0.605788988	29.43538059	5.78E-08	4.70E-06	NOT
FAM167A	-1.731319892	4.021544083	29.40457109	5.87E-08	4.77E-06	NOT
PFAS	-0.530178662	5.001846656	29.39331667	5.91E-08	4.77E-06	NOT
AKAP8	-0.319475097	5.077063501	29.3910345	5.92E-08	4.77E-06	NOT
ICE2	-0.426862816	5.271008936	29.38300719	5.94E-08	4.78E-06	NOT
TTC21B	-0.470716811	3.797476245	29.33300942	6.09E-08	4.89E-06	NOT
RPS3P6	0.784243488	-0.988046948	29.31185846	6.16E-08	4.92E-06	NOT
HELB	-0.640686419	4.245419876	29.30643349	6.18E-08	4.92E-06	NOT
CTHRC1P1	5.324522028	-2.40550278	29.30519176	6.18E-08	4.92E-06	UP
ADAMTS18	-1.721406693	1.151478358	29.2686319	6.30E-08	5.00E-06	NOT
ZNF543	-0.60329503	2.963084647	29.22905674	6.43E-08	5.09E-06	NOT
XPNPEP3	-0.411307374	4.8882152	29.11507103	6.82E-08	5.39E-06	NOT
MTRNR2L3	0.924134769	-0.747843908	29.0968275	6.88E-08	5.42E-06	NOT
RPS18P2	0.756634801	1.524038689	29.0942308	6.89E-08	5.42E-06	NOT
RDH12	1.508062828	0.761517489	29.07886488	6.95E-08	5.45E-06	NOT
NPBWR2	-3.710442196	-3.458163057	29.05173379	7.05E-08	5.51E-06	DOWN
GOLM2	-0.408454355	6.932093918	29.02844172	7.13E-08	5.56E-06	NOT
ITPRIPL2	-0.575903809	6.118021575	28.96230401	7.38E-08	5.74E-06	NOT
RPL23AP80	1.276039188	-3.813013983	28.91782032	7.55E-08	5.86E-06	NOT
RPS3AP47	0.949876315	2.319989228	28.90928005	7.58E-08	5.87E-06	NOT
RPL12P10	0.909554332	-2.165567378	28.89866108	7.63E-08	5.88E-06	NOT
KRTAP4-8	4.292893072	-3.569943316	28.88567776	7.68E-08	5.91E-06	UP
LOC100421817	-1.773984897	-0.526871499	28.85022409	7.82E-08	6.00E-06	NOT
RPL24P6	0.934118996	-0.65531584	28.839181	7.86E-08	6.02E-06	NOT
ACTL6B	2.000387691	-1.231390635	28.8160832	7.96E-08	6.08E-06	UP
ACTBL2	2.137304398	0.633129837	28.78200872	8.10E-08	6.17E-06	UP
GOLGB1	-0.475901086	7.426908744	28.74842056	8.24E-08	6.26E-06	NOT
NEK4	-0.466101986	4.639408612	28.72198751	8.35E-08	6.33E-06	NOT
MTCO1P6	1.851413129	-4.139866217	28.71190272	8.40E-08	6.35E-06	NOT
LINC00551	2.116376019	-3.827973449	28.70690962	8.42E-08	6.35E-06	UP
STAC2	1.467018575	-1.38318688	28.6758233	8.56E-08	6.42E-06	NOT
IGKV1D-12	1.974669019	1.042985813	28.67534815	8.56E-08	6.42E-06	NOT
SPINK6	2.318583309	-3.330793224	28.65855233	8.63E-08	6.46E-06	UP
CNOT6	-0.397568097	5.606750563	28.62221065	8.80E-08	6.57E-06	NOT
RPL32P18	0.705068594	3.162991733	28.60693069	8.87E-08	6.60E-06	NOT
IL1RN	1.489284033	6.788043707	28.59546198	8.92E-08	6.62E-06	NOT
SRRM1	-0.42009476	7.152395623	28.59274743	8.93E-08	6.62E-06	NOT
ATP5MC2	0.519694931	7.52590689	28.55849339	9.09E-08	6.72E-06	NOT
FOXI1	2.663286317	0.061432297	28.49631569	9.39E-08	6.92E-06	UP
ERVW-1	-1.405776962	-0.312142499	28.39265298	9.90E-08	7.28E-06	NOT
BOD1L1	-0.420393909	6.278528381	28.35167677	1.01E-07	7.42E-06	NOT
MTCYBP35	1.11778877	0.022804926	28.34093427	1.02E-07	7.44E-06	NOT
MTND1P15	1.906609095	-2.73064856	28.32554981	1.03E-07	7.48E-06	NOT
ZNF445	-0.437677616	4.817865593	28.29121436	1.04E-07	7.60E-06	NOT
PPP1R15B	-0.397494384	6.642217133	28.26617638	1.06E-07	7.68E-06	NOT
DENND4A	-0.429108947	5.272458588	28.25652232	1.06E-07	7.70E-06	NOT
VHL	-0.421453276	5.808542354	28.24496751	1.07E-07	7.72E-06	NOT
NACA4P	0.810540064	0.654528954	28.24299291	1.07E-07	7.72E-06	NOT
HSPB1	1.099233362	9.511485868	28.22975005	1.08E-07	7.75E-06	NOT
EEF1A1P36	1.314131515	-3.337228694	28.20106244	1.09E-07	7.85E-06	NOT
RPL19P3	0.934698568	-2.695126514	28.1818971	1.10E-07	7.91E-06	NOT
C12orf54	1.575228471	-2.430563625	28.16727233	1.11E-07	7.95E-06	NOT
RPL10AP9	0.744579069	0.201141545	28.13919105	1.13E-07	8.04E-06	NOT
ZNF234	-0.839626141	3.183211133	28.1058105	1.15E-07	8.16E-06	NOT
CHML	-0.718807017	4.546767779	28.0722762	1.17E-07	8.29E-06	NOT
ZSCAN29	-0.410207607	4.627586711	28.06445529	1.17E-07	8.30E-06	NOT
FAM25A	4.052558608	-0.551572685	28.05646377	1.18E-07	8.32E-06	UP
FAU	0.478741347	7.727347663	28.03570785	1.19E-07	8.39E-06	NOT
SULT2B1	1.507521623	4.228394089	27.99444532	1.22E-07	8.55E-06	NOT
FGF19	-2.954951095	2.798758375	27.88736714	1.29E-07	8.99E-06	DOWN
YEATS2	-0.426238319	5.72923732	27.88667113	1.29E-07	8.99E-06	NOT
TYROBP	0.922345318	5.98509962	27.87224055	1.30E-07	9.02E-06	NOT
SLC13A5	-1.904787325	0.946791394	27.8709608	1.30E-07	9.02E-06	NOT
AKAP10	-0.372202996	4.568683921	27.85632576	1.31E-07	9.07E-06	NOT
WASHC3	0.500203857	4.463684764	27.82803863	1.33E-07	9.18E-06	NOT
GON4L	-0.382776346	5.475068047	27.81306741	1.34E-07	9.23E-06	NOT
CASP8AP2	-0.5054877	4.656426526	27.80688968	1.34E-07	9.23E-06	NOT
RPL19P15	0.908350856	-1.872112608	27.80554735	1.34E-07	9.23E-06	NOT
ZNF112	-0.894734185	2.081664039	27.79938039	1.35E-07	9.24E-06	NOT
SLC6A3	-2.110265888	-0.570687851	27.6446366	1.46E-07	9.98E-06	DOWN
LY6D	2.844926394	5.318934532	27.60056999	1.49E-07	1.02E-05	UP
OPRPN	3.324497591	-3.821682233	27.56652223	1.52E-07	1.03E-05	UP
TRRAP	-0.649527275	7.300520908	27.54743751	1.53E-07	1.04E-05	NOT
CD300LG	1.815760277	-1.462729031	27.50340593	1.57E-07	1.06E-05	NOT
TRARG1	2.585001906	-0.021135707	27.49279808	1.58E-07	1.07E-05	UP
DSG1-AS1	2.325314587	-0.775534539	27.45893277	1.60E-07	1.08E-05	UP
NTS	3.018120535	4.978395815	27.40884404	1.65E-07	1.11E-05	UP
KRT75	2.970637226	-1.558002091	27.39699017	1.66E-07	1.11E-05	UP
KRT33A	3.193626383	-3.412070657	27.35457429	1.69E-07	1.14E-05	UP
RANBP6	-0.644797854	4.254674362	27.27724928	1.76E-07	1.18E-05	NOT
RPS5P2	0.880761578	-2.350124929	27.24581529	1.79E-07	1.20E-05	NOT
DCAF1	-0.415800991	5.664811109	27.24054166	1.80E-07	1.20E-05	NOT
THRAP3P2	3.730281818	-3.997575375	27.2131937	1.82E-07	1.21E-05	UP
COL2A1	-3.048949254	3.778152894	27.2037916	1.83E-07	1.21E-05	DOWN
PRR27	2.691087874	-1.798366806	27.1987241	1.84E-07	1.22E-05	UP
ZNF644	-0.35846247	5.501863424	27.17320351	1.86E-07	1.23E-05	NOT
LOC102724163	1.165054096	-1.779857829	27.16381105	1.87E-07	1.23E-05	NOT
ADAM10	-0.456775571	7.060036054	27.15926974	1.87E-07	1.23E-05	NOT
PLAAT4	1.211226952	6.258596623	27.15205111	1.88E-07	1.23E-05	NOT
SNORD17	1.004553887	1.75076276	27.12876259	1.90E-07	1.25E-05	NOT
TOP2B	-0.454851415	6.911132767	27.12586821	1.91E-07	1.25E-05	NOT
RPLP0P10	0.928098386	-3.014818275	27.11163963	1.92E-07	1.25E-05	NOT
EVI5	-0.401476865	4.887650832	27.05859378	1.97E-07	1.28E-05	NOT
UXT	0.556558628	5.935733175	27.02182886	2.01E-07	1.31E-05	NOT
RN7SL663P	-0.940013489	-3.069650018	27.00380911	2.03E-07	1.31E-05	NOT
BAAT	2.046485151	2.427767569	26.99730307	2.04E-07	1.31E-05	UP
ZNF780B	-0.49016973	3.928606643	26.99579938	2.04E-07	1.31E-05	NOT
TMEM79	0.978731628	3.406011	26.9635986	2.07E-07	1.33E-05	NOT
RPS15AP17	0.966547774	0.030212189	26.94814603	2.09E-07	1.34E-05	NOT
FBXO11	-0.395475714	5.083756266	26.92090963	2.12E-07	1.36E-05	NOT
TIMP1	0.784259663	9.206015142	26.9121226	2.13E-07	1.36E-05	NOT
LOC105371267	1.562456882	1.8025114	26.88632412	2.16E-07	1.38E-05	NOT
GDNF	1.693626336	1.799984704	26.86681351	2.18E-07	1.38E-05	NOT
UHRF1	-0.711760201	4.838661113	26.86635856	2.18E-07	1.38E-05	NOT
NRM	0.540399598	4.647256162	26.84812384	2.20E-07	1.40E-05	NOT
AGL	-0.517269442	5.175930405	26.83091133	2.22E-07	1.40E-05	NOT
SNHG16	-0.499472544	5.313575722	26.81386743	2.24E-07	1.41E-05	NOT
PRKDC	-0.557058358	8.22609716	26.81150681	2.24E-07	1.41E-05	NOT
TRAPPC1	0.461987209	6.25429921	26.79162386	2.27E-07	1.42E-05	NOT
TRIR	0.473118948	6.844929854	26.72977795	2.34E-07	1.47E-05	NOT
USP34	-0.464448994	6.443007692	26.70485256	2.37E-07	1.48E-05	NOT
NCAPD3	-0.542569422	5.706432032	26.69765789	2.38E-07	1.49E-05	NOT
RPL23AP89	0.985293933	-3.486622494	26.67899301	2.40E-07	1.50E-05	NOT
CZIB	0.401914331	4.649225528	26.65764417	2.43E-07	1.51E-05	NOT
PHIP	-0.443531497	6.612246079	26.64847842	2.44E-07	1.51E-05	NOT
CRISP3	3.171855278	3.312096456	26.63412936	2.46E-07	1.52E-05	UP
MTCO1P9	1.550106901	-4.100403327	26.58110785	2.53E-07	1.56E-05	NOT
RPL12P37	0.893029239	-2.663140991	26.57938138	2.53E-07	1.56E-05	NOT
RPL36AP45	0.821302242	-2.36153773	26.57333052	2.54E-07	1.56E-05	NOT
RPS10P2	0.791160861	-1.114295751	26.54927655	2.57E-07	1.58E-05	NOT
TRIM33	-0.39663052	6.312660739	26.54748094	2.57E-07	1.58E-05	NOT
IZUMO4	-1.27069109	1.020230338	26.47924875	2.66E-07	1.63E-05	NOT
ZNF852	-0.544626396	1.720762616	26.46229242	2.69E-07	1.64E-05	NOT
LOC112268032	1.257552067	-3.865405846	26.45344391	2.70E-07	1.64E-05	NOT
UBR1	-0.424763539	5.34830744	26.42470066	2.74E-07	1.67E-05	NOT
ROCK1	-0.439092361	6.582012528	26.41771233	2.75E-07	1.67E-05	NOT
EEF1DP1	0.648866927	1.125338537	26.34955726	2.85E-07	1.73E-05	NOT
RNA5-8SP10	-4.405640179	-2.365521168	26.33858552	2.87E-07	1.73E-05	DOWN
METTL16	-0.333879243	5.033109778	26.32148009	2.89E-07	1.74E-05	NOT
SCEL	2.42388657	4.63125316	26.31504743	2.90E-07	1.75E-05	UP
USP37	-0.497796704	3.748602573	26.25348687	2.99E-07	1.80E-05	NOT
GPATCH2L	-0.418442078	5.039679068	26.23561764	3.02E-07	1.81E-05	NOT
CEP295	-0.494050892	4.328197845	26.23559093	3.02E-07	1.81E-05	NOT
RPS4XP20	0.835669095	-1.996991231	26.23317757	3.03E-07	1.81E-05	NOT
KRT76	2.164561576	-4.181235512	26.21726145	3.05E-07	1.82E-05	UP
MIGA1	-0.450494006	4.668770829	26.18303291	3.11E-07	1.85E-05	NOT
PPIP5K2	-0.493028374	5.516800898	26.17774541	3.11E-07	1.85E-05	NOT
RPS19P7	0.93230402	-0.014647786	26.12201297	3.21E-07	1.89E-05	NOT
RPS2P54	0.864896686	-1.528461684	26.12187343	3.21E-07	1.89E-05	NOT
SNORA14B	1.258038383	-1.622268482	26.06934952	3.29E-07	1.94E-05	NOT
PSME4	-0.404399479	6.497720032	26.06268282	3.31E-07	1.94E-05	NOT
KIF3A	-0.495241197	3.919892881	26.06104997	3.31E-07	1.94E-05	NOT
OPN5	2.197179273	-3.877096141	26.01210577	3.39E-07	1.99E-05	UP
MOB1B	-0.494394492	4.816978018	26.01172606	3.39E-07	1.99E-05	NOT
VEGFD	-1.831708255	0.950114992	25.9188555	3.56E-07	2.08E-05	NOT
RPS11P7	0.825237082	-1.939265548	25.9161866	3.57E-07	2.08E-05	NOT
RPL27P6	0.73899886	-1.525177142	25.89770271	3.60E-07	2.10E-05	NOT
SCARNA11	1.702319989	-4.113321283	25.89353637	3.61E-07	2.10E-05	NOT
LINC02099	-1.4032472	-1.044450754	25.86368145	3.66E-07	2.12E-05	NOT
CHRNA9	1.800751764	-2.525494707	25.84824516	3.69E-07	2.14E-05	NOT
VPS13C	-0.472377772	6.584226076	25.79958967	3.79E-07	2.19E-05	NOT
EIF5AP2	0.720560633	-1.190305166	25.79026419	3.81E-07	2.19E-05	NOT
ACLY	1.025147656	8.02646788	25.78672233	3.81E-07	2.19E-05	NOT
LRRC77P	-2.385118639	-1.846135183	25.74936513	3.89E-07	2.23E-05	DOWN
DDX21	-0.465379748	7.363644853	25.74045988	3.91E-07	2.24E-05	NOT
S100G	-1.518028265	-2.041674931	25.69813924	3.99E-07	2.28E-05	NOT
LOC643709	-2.683305363	-2.579337395	25.68860293	4.01E-07	2.29E-05	DOWN
GNA13	-0.413722216	6.72357003	25.6680895	4.05E-07	2.31E-05	NOT
USP3	-0.357768361	5.366845803	25.65726069	4.08E-07	2.32E-05	NOT
CAND1	-0.47419907	7.025654217	25.63024129	4.14E-07	2.35E-05	NOT
RPL6P22	1.300074098	-1.561797485	25.61077688	4.18E-07	2.36E-05	NOT
RPAP2	-0.388841643	4.525491518	25.60302786	4.19E-07	2.36E-05	NOT
RNF168	-0.408397665	4.698714855	25.60254403	4.19E-07	2.36E-05	NOT
RPL10P3	0.783950081	0.72826415	25.60125894	4.20E-07	2.36E-05	NOT
SMC4	-0.535364719	6.527056092	25.59622435	4.21E-07	2.36E-05	NOT
PTRHD1	0.514174984	3.923787865	25.59417836	4.21E-07	2.36E-05	NOT
NEUROD2	-1.941100481	0.734430306	25.56335642	4.28E-07	2.39E-05	NOT
SYNJ2BP	-0.409536157	5.555392848	25.56260684	4.28E-07	2.39E-05	NOT
DHX29	-0.38893428	5.17515268	25.55478343	4.30E-07	2.40E-05	NOT
SNORA49	1.374492568	-3.772410091	25.53734766	4.34E-07	2.42E-05	NOT
OBP2A	2.319039932	-2.412062591	25.47440137	4.48E-07	2.49E-05	UP
BLOC1S6	-0.334886543	5.493882397	25.4477386	4.55E-07	2.52E-05	NOT
LINC02303	-3.734283529	0.160766146	25.44070531	4.56E-07	2.52E-05	DOWN
RPL21P71	0.9606147	-3.472008448	25.43972939	4.56E-07	2.52E-05	NOT
NPAT	-0.402975186	4.782211564	25.4241271	4.60E-07	2.54E-05	NOT
UBE3A	-0.416840136	6.743703386	25.42274428	4.60E-07	2.54E-05	NOT
RPL32P7	0.948866898	-2.978668855	25.39830623	4.66E-07	2.56E-05	NOT
RPL35AP30	1.367678432	-3.077118601	25.39081166	4.68E-07	2.57E-05	NOT
IFI6	1.101102897	8.129449213	25.37026308	4.73E-07	2.59E-05	NOT
LRRC8B	-0.445001123	5.103317003	25.35477113	4.77E-07	2.61E-05	NOT
TMEM236	1.678674999	1.838938282	25.32203082	4.85E-07	2.65E-05	NOT
NEURL4	-0.376421174	4.120707932	25.30828293	4.89E-07	2.66E-05	NOT
EPHX3	1.638476781	2.968928947	25.29722842	4.91E-07	2.67E-05	NOT
NCBP3	-0.358783419	5.600667861	25.28350877	4.95E-07	2.68E-05	NOT
SFT2D2	-0.383190719	6.877953214	25.27972489	4.96E-07	2.68E-05	NOT
RAET1G	1.396466974	0.092777207	25.27806948	4.96E-07	2.68E-05	NOT
LINC02844	2.295466241	-4.051883287	25.27458814	4.97E-07	2.68E-05	UP
RPL21P80	0.94531939	0.399216612	25.23503166	5.08E-07	2.73E-05	NOT
KCNF1	1.759787302	1.132909599	25.22693519	5.10E-07	2.74E-05	NOT
C10orf99	3.408755949	2.581792822	25.22334533	5.11E-07	2.74E-05	UP
MTOR	-0.416644202	6.471850105	25.18265195	5.21E-07	2.80E-05	NOT
DYNLL1	0.405184459	7.501114209	25.16179133	5.27E-07	2.82E-05	NOT
AFF2	-1.421744362	0.201247974	25.11690065	5.40E-07	2.88E-05	NOT
LRRC3C	1.669040381	-3.299482783	25.11079986	5.41E-07	2.88E-05	NOT
FAT2	2.155650326	3.533927836	25.10858291	5.42E-07	2.88E-05	UP
RPL23AP43	0.696894097	-0.094968139	25.10410543	5.43E-07	2.89E-05	NOT
PRR14L	-0.406290462	5.862803483	25.09022063	5.47E-07	2.90E-05	NOT
KRT14	2.972027445	5.211787043	25.08427144	5.49E-07	2.90E-05	UP
RPL17P26	0.875965376	-2.030154188	25.05965752	5.56E-07	2.94E-05	NOT
NACA3P	0.698079213	0.953457444	25.02501699	5.66E-07	2.98E-05	NOT
DIS3L	-0.433665883	4.940204749	25.01599667	5.69E-07	2.99E-05	NOT
FAN1	-0.480948212	3.936092129	25.01045483	5.70E-07	3.00E-05	NOT
COA3	0.499154077	5.861652156	24.99722076	5.74E-07	3.01E-05	NOT
RLIM	-0.40366443	6.082417491	24.98439271	5.78E-07	3.02E-05	NOT
CCL24	1.631767501	2.726904948	24.98246569	5.79E-07	3.02E-05	NOT
CEP120	-0.409162595	4.533379717	24.98021775	5.79E-07	3.02E-05	NOT
PVR	-0.869041434	6.533984842	24.93705005	5.92E-07	3.09E-05	NOT
GCC2	-0.47528679	6.395503615	24.90039626	6.04E-07	3.14E-05	NOT
MORC2	-0.364466398	5.406338105	24.89595288	6.05E-07	3.14E-05	NOT
BEND3	-0.754550046	4.34769023	24.87567003	6.11E-07	3.17E-05	NOT
SEC24A	-0.487699742	6.063675685	24.85803877	6.17E-07	3.19E-05	NOT
CLCA3P	1.536721842	-2.034348824	24.83044894	6.26E-07	3.23E-05	NOT
FABP12	2.860060081	-3.740236942	24.82166404	6.29E-07	3.24E-05	UP
RPL23AP57	0.948678214	-0.359941868	24.8053777	6.34E-07	3.26E-05	NOT
RPL19P5	0.806607687	-1.126400037	24.78903077	6.40E-07	3.29E-05	NOT
NUP155	-0.574075424	6.053581381	24.76115936	6.49E-07	3.33E-05	NOT
TCAF1P1	-0.738503816	0.459018657	24.75636111	6.51E-07	3.33E-05	NOT
RPL17-C18orf32	1.68425827	-3.924014195	24.7444732	6.55E-07	3.35E-05	NOT
RPL21P116	0.720281804	-1.749796633	24.71876315	6.63E-07	3.39E-05	NOT
ARHGAP19	-0.48672389	3.316753636	24.71001933	6.66E-07	3.39E-05	NOT
APOB	-2.38188969	5.094740506	24.6838414	6.75E-07	3.44E-05	DOWN
PADI1	2.43997137	2.809868549	24.67995177	6.77E-07	3.44E-05	UP
PRRC2C	-0.358880637	8.488916265	24.6746398	6.79E-07	3.44E-05	NOT
MVB12A	0.438082681	4.860984261	24.66033063	6.84E-07	3.46E-05	NOT
SST	-3.101647276	4.720337436	24.63612028	6.92E-07	3.50E-05	DOWN
ZNF106	-0.454377473	6.372176199	24.55388324	7.23E-07	3.64E-05	NOT
ATP5F1E	0.46781635	7.582823903	24.52306125	7.34E-07	3.70E-05	NOT
ATR	-0.497143518	5.257778309	24.5055935	7.41E-07	3.72E-05	NOT
RPS3AP49	0.621642043	-0.306786003	24.50203804	7.42E-07	3.72E-05	NOT
RPL19P2	0.870205854	-2.500216346	24.50042253	7.43E-07	3.72E-05	NOT
SCTR	1.71640596	1.55742215	24.4915247	7.46E-07	3.73E-05	NOT
RNF181	0.483397522	5.613211584	24.48971899	7.47E-07	3.73E-05	NOT
IFI35	0.665501722	4.996785066	24.48256906	7.50E-07	3.74E-05	NOT
POU2F1	-0.399392349	6.021594515	24.47594386	7.52E-07	3.74E-05	NOT
ATP4A	2.790780065	3.778292194	24.46604678	7.56E-07	3.76E-05	UP
LINC02487	1.632373629	0.859651147	24.44661813	7.64E-07	3.79E-05	NOT
MTND2P9	0.983926071	-2.610561002	24.43311898	7.69E-07	3.81E-05	NOT
CACNA1G	-1.584035045	0.203328947	24.41046185	7.78E-07	3.85E-05	NOT
ZNF621	-0.407340897	4.630413424	24.39780413	7.84E-07	3.87E-05	NOT
MEA1	0.452085933	5.58718387	24.38926444	7.87E-07	3.87E-05	NOT
FAM199X	-0.481375886	5.845485008	24.38550596	7.89E-07	3.87E-05	NOT
OPA1	-0.392794263	6.506645139	24.38494137	7.89E-07	3.87E-05	NOT
VAMP5	0.699538431	3.982508038	24.37526209	7.93E-07	3.89E-05	NOT
PBRM1	-0.405840713	6.18073951	24.34644106	8.05E-07	3.94E-05	NOT
LOC728485	-1.509381162	-1.891916745	24.33678276	8.09E-07	3.95E-05	NOT
NSD1	-0.384766005	6.712692136	24.32326645	8.14E-07	3.97E-05	NOT
ARPP19	-0.375631429	7.486385585	24.31722039	8.17E-07	3.97E-05	NOT
ZNF776	-0.470984157	3.84385114	24.31713536	8.17E-07	3.97E-05	NOT
JAKMIP3	-1.196249982	0.008837503	24.28010632	8.33E-07	4.04E-05	NOT
KIAA0753	-0.387250994	4.082058158	24.26518536	8.39E-07	4.07E-05	NOT
SLC4A7	-0.537743778	5.046916806	24.25807656	8.43E-07	4.08E-05	NOT
RRAS	0.682567925	6.061902078	24.24935934	8.46E-07	4.09E-05	NOT
IFITM3	0.739487844	9.31938499	24.21285554	8.63E-07	4.16E-05	NOT
MTCO1P40	0.8376482	4.428533648	24.203551	8.67E-07	4.17E-05	NOT
PITX1	0.974088944	6.635354811	24.17504576	8.80E-07	4.23E-05	NOT
SCN5A	-1.637837925	1.311355926	24.13275218	8.99E-07	4.31E-05	NOT
SLC13A1	3.091339464	-1.632513521	24.13150794	9.00E-07	4.31E-05	UP
SHH	-1.602745562	4.813625375	24.11773373	9.06E-07	4.33E-05	NOT
MROH5	1.821348139	-2.152431598	24.11684526	9.07E-07	4.33E-05	NOT
CIDEA	2.175002768	-1.716250168	24.08962486	9.20E-07	4.39E-05	UP
SERPINB2	2.303150529	3.701029326	24.08551803	9.22E-07	4.39E-05	UP
AZGP1P1	1.71480078	-1.872068522	24.07794939	9.25E-07	4.40E-05	NOT
PDS5A	-0.383995772	7.196189678	24.07305411	9.27E-07	4.40E-05	NOT
UPF1	-0.397404544	7.224980536	24.05823925	9.35E-07	4.43E-05	NOT
GPX1	0.571611843	7.439088012	24.03633158	9.45E-07	4.47E-05	NOT
TBC1D24	-0.444268609	4.328632064	24.02874534	9.49E-07	4.48E-05	NOT
MFN1	-0.473141542	5.489186509	24.02629165	9.50E-07	4.48E-05	NOT
LARP1	-0.381516727	8.164978665	24.02610108	9.50E-07	4.48E-05	NOT
ASCL1	-3.138141889	4.50584859	24.0132743	9.57E-07	4.50E-05	DOWN
COL20A1	-1.814710996	-1.275535359	24.00710312	9.60E-07	4.51E-05	NOT
PEX16	0.633901759	4.745782695	23.99981428	9.63E-07	4.52E-05	NOT
RNF123	-0.416101105	5.153405041	23.98613323	9.70E-07	4.54E-05	NOT
MT1A	1.541734563	0.785863871	23.9814491	9.73E-07	4.54E-05	NOT
RPL19P20	0.73624523	-2.282643902	23.96617633	9.80E-07	4.57E-05	NOT
ITLN1	2.342650373	5.723049206	23.96128721	9.83E-07	4.58E-05	UP
UTS2R	-2.048021197	0.67555333	23.95919239	9.84E-07	4.58E-05	DOWN
CBLIF	2.554715699	4.34119296	23.95634366	9.85E-07	4.58E-05	UP
USE1	0.443184019	3.724755859	23.94335964	9.92E-07	4.60E-05	NOT
POGZ	-0.391116672	6.420253978	23.9363081	9.96E-07	4.61E-05	NOT
RPL10AP12	0.754261215	-2.277762733	23.93495029	9.96E-07	4.61E-05	NOT
USP8	-0.31851925	5.995546364	23.92782161	1.00E-06	4.61E-05	NOT
ANKRD28	-0.387625711	5.725754343	23.92090056	1.00E-06	4.62E-05	NOT
POMK	-0.682888456	3.301335011	23.91655438	1.01E-06	4.63E-05	NOT
CARNS1	-1.290925245	2.423467806	23.91155265	1.01E-06	4.63E-05	NOT
JMY	-0.490655082	4.807279339	23.90996331	1.01E-06	4.63E-05	NOT
PPP1R1B	1.72047863	8.251550406	23.90030596	1.01E-06	4.65E-05	NOT
RPS13P8	0.696019338	-0.357822662	23.89242946	1.02E-06	4.66E-05	NOT
IDE	-0.364686485	6.15572162	23.86756079	1.03E-06	4.71E-05	NOT
KRT3	1.862352945	-2.78396337	23.85883932	1.04E-06	4.72E-05	NOT
DBT	-0.420175034	4.805138871	23.84236999	1.05E-06	4.76E-05	NOT
SMARCC1	-0.426399833	7.147268035	23.83023003	1.05E-06	4.78E-05	NOT
UTS2B	-1.498499075	-0.776986147	23.80942591	1.06E-06	4.83E-05	NOT
TMEM60	0.470745269	3.798534182	23.80619653	1.07E-06	4.83E-05	NOT
CD274	-1.350347887	3.692830456	23.78266746	1.08E-06	4.87E-05	NOT
MRGPRX3	2.210513279	-3.517407923	23.78030149	1.08E-06	4.87E-05	UP
MTCO2P12	0.8463052	4.890832088	23.77953419	1.08E-06	4.87E-05	NOT
ANKRD17	-0.34481964	7.1129955	23.76984643	1.09E-06	4.89E-05	NOT
STXBP4	-0.586091444	3.761573401	23.75966555	1.09E-06	4.91E-05	NOT
KRTAP1-5	2.486019956	-2.974772509	23.75501605	1.09E-06	4.91E-05	UP
STT3B	-0.444983449	7.549031726	23.72972832	1.11E-06	4.97E-05	NOT
RPL21P69	0.711874185	-1.110587568	23.69081729	1.13E-06	5.06E-05	NOT
RNU1-2	1.517055266	-4.213589217	23.68024627	1.14E-06	5.08E-05	NOT
BCL7B	0.394458185	5.862988261	23.66535335	1.15E-06	5.11E-05	NOT
ATP13A3	-0.479870261	7.359947157	23.66286881	1.15E-06	5.11E-05	NOT
ELOBP2	0.738948596	-1.876266916	23.65915495	1.15E-06	5.12E-05	NOT
KRT10-AS1	0.94433766	3.367767853	23.65682426	1.15E-06	5.12E-05	NOT
BSND	-2.488501033	-2.240149846	23.64935308	1.16E-06	5.13E-05	DOWN
ARIH1	-0.474627673	6.394877461	23.61271645	1.18E-06	5.22E-05	NOT
RPL18AP5	0.790030443	-2.222093917	23.60824073	1.18E-06	5.22E-05	NOT
LPA	1.751679901	-2.676471235	23.55699889	1.21E-06	5.36E-05	NOT
TGFBR1	-0.585181511	6.107671258	23.52260589	1.23E-06	5.44E-05	NOT
ZNF148	-0.341348418	5.856354721	23.5062219	1.25E-06	5.48E-05	NOT
EGLN1	-0.372369046	6.082095511	23.5040451	1.25E-06	5.48E-05	NOT
RPL27AP6	0.601065921	4.065407409	23.49531681	1.25E-06	5.50E-05	NOT
TOPBP1	-0.464087198	5.947378938	23.49208461	1.25E-06	5.50E-05	NOT
CYP7A1	1.656927485	-2.747008707	23.47008778	1.27E-06	5.55E-05	NOT
FALEC	1.02981467	-2.370906686	23.42685572	1.30E-06	5.67E-05	NOT
RPS13P7	0.948768332	-3.415998341	23.38961657	1.32E-06	5.77E-05	NOT
ITGAV	-0.497587663	7.26575564	23.3893959	1.32E-06	5.77E-05	NOT
RPL23AP15	0.889437653	-3.527579545	23.38447045	1.33E-06	5.77E-05	NOT
TNPO1	-0.353765961	6.911393454	23.37666033	1.33E-06	5.79E-05	NOT
RB1CC1	-0.430823703	6.100594018	23.37436142	1.33E-06	5.79E-05	NOT
UBE4A	-0.437708399	5.869495931	23.36721073	1.34E-06	5.80E-05	NOT
CAPN7	-0.346610684	5.036934702	23.34753045	1.35E-06	5.85E-05	NOT
RO60	-0.363359187	5.349802386	23.33291226	1.36E-06	5.88E-05	NOT
MRPL52	0.445386648	5.129550321	23.3327083	1.36E-06	5.88E-05	NOT
ISG15	0.929057131	6.141027085	23.31290596	1.38E-06	5.93E-05	NOT
BCLAF1	-0.328974199	7.137816529	23.30756976	1.38E-06	5.94E-05	NOT
MIR4527HG	-3.27739883	-1.528080224	23.27745526	1.40E-06	6.02E-05	DOWN
MTATP6P4	1.545058531	-4.44188616	23.27217396	1.41E-06	6.03E-05	NOT
EDEM1	-0.488417175	5.889968658	23.26816849	1.41E-06	6.04E-05	NOT
GTF2A1	-0.313481821	5.583984275	23.2593625	1.42E-06	6.05E-05	NOT
UBA52	0.482660249	8.738757998	23.23996735	1.43E-06	6.11E-05	NOT
CYP3A7	1.130390262	-0.088521648	23.23182978	1.44E-06	6.12E-05	NOT
MYBBP1A	-0.50188273	6.268997445	23.22610911	1.44E-06	6.13E-05	NOT
LSM11	-0.47062157	3.154842738	23.2190026	1.45E-06	6.15E-05	NOT
S1PR5	0.968764047	0.544925459	23.21611466	1.45E-06	6.15E-05	NOT
RLBP1	1.614922178	-1.80209945	23.2039253	1.46E-06	6.18E-05	NOT
TPR	-0.377801508	7.156454434	23.17273646	1.48E-06	6.27E-05	NOT
FAM20B	-0.363635208	6.023778517	23.1590953	1.49E-06	6.31E-05	NOT
UBXN7	-0.38060149	5.746722351	23.15422194	1.50E-06	6.31E-05	NOT
ENTPD7	-0.509144069	4.324610209	23.14906896	1.50E-06	6.32E-05	NOT
MAN2A1	-0.4602595	6.204388482	23.14620586	1.50E-06	6.32E-05	NOT
RPL11P2	0.843403913	-1.032649773	23.12815377	1.52E-06	6.37E-05	NOT
RPS4XP4	1.138177266	-3.591126775	23.09040838	1.55E-06	6.49E-05	NOT
RPL10P4	0.775193022	-1.688781541	23.06851909	1.56E-06	6.55E-05	NOT
ADH1A	-2.361717341	0.792551101	23.06105719	1.57E-06	6.57E-05	DOWN
HOPX	1.128367779	4.872090086	23.03754609	1.59E-06	6.64E-05	NOT
MTR	-0.405672316	5.501425396	23.02724132	1.60E-06	6.67E-05	NOT
CYP4A11	1.858823441	-2.076321173	23.0221779	1.60E-06	6.68E-05	NOT
RPL34P23	1.121823574	-4.124897184	23.0101962	1.61E-06	6.71E-05	NOT
PIK3CA	-0.454536965	4.902873065	23.00524273	1.62E-06	6.72E-05	NOT
HAUS2	-0.38786014	4.548884977	22.98268786	1.63E-06	6.78E-05	NOT
LLGL1	-0.459763548	5.50563045	22.9816889	1.64E-06	6.78E-05	NOT
GAP43	1.374483026	0.240319204	22.95033298	1.66E-06	6.88E-05	NOT
INO80	-0.306522213	5.598395596	22.94711541	1.67E-06	6.89E-05	NOT
PRRC1	-0.407135329	6.328308586	22.93867823	1.67E-06	6.91E-05	NOT
RPS5P6	0.902893873	-1.904182045	22.9135237	1.69E-06	6.99E-05	NOT
KNL1	-0.594605397	4.972280644	22.90305778	1.70E-06	7.02E-05	NOT
RN7SL399P	2.780344698	-3.185814854	22.87792517	1.73E-06	7.10E-05	UP
SPRR2G	3.568125427	-1.124593608	22.86363958	1.74E-06	7.14E-05	UP
RPL37P15	0.951511038	-3.432975414	22.85306505	1.75E-06	7.17E-05	NOT
SPAG17	1.634511046	0.902751178	22.83371139	1.77E-06	7.23E-05	NOT
FANCA	-0.594549713	4.835868641	22.83083457	1.77E-06	7.23E-05	NOT
TGFBRAP1	-0.310004833	5.622316529	22.8177844	1.78E-06	7.27E-05	NOT
PPP1R11	0.391584053	6.654145949	22.79874025	1.80E-06	7.34E-05	NOT
UTP20	-0.437638767	5.257277767	22.78960152	1.81E-06	7.35E-05	NOT
RPL5P8	0.938150633	-3.46386931	22.78887977	1.81E-06	7.35E-05	NOT
ATAD5	-0.502277942	3.831737659	22.77500812	1.82E-06	7.40E-05	NOT
LOC101929290	-0.903602293	-0.497163542	22.75577584	1.84E-06	7.46E-05	NOT
SACS	-0.748750189	4.744826496	22.74835444	1.85E-06	7.47E-05	NOT
PSMC2P2	2.112744894	-4.656719697	22.74713496	1.85E-06	7.47E-05	UP
MTCO3P13	1.12170096	-1.372028271	22.74217911	1.85E-06	7.48E-05	NOT
SNAPC3	-0.545677752	5.221569558	22.73981134	1.85E-06	7.48E-05	NOT
FETUB	2.898866054	-2.02138327	22.72274689	1.87E-06	7.54E-05	UP
RPS3AP48	0.864442452	-3.456835274	22.72025914	1.87E-06	7.54E-05	NOT
RPL8P2	0.716286939	-2.154291826	22.6698283	1.92E-06	7.72E-05	NOT
PLCG2	-1.080013218	5.230776916	22.66774415	1.93E-06	7.72E-05	NOT
SLC25A36	-0.418515219	6.007048261	22.66628069	1.93E-06	7.72E-05	NOT
CEP78	-0.465720076	4.769530317	22.66516775	1.93E-06	7.72E-05	NOT
DNMT1	-0.500069643	6.765322805	22.65631792	1.94E-06	7.74E-05	NOT
HAUS6	-0.516817987	4.610904521	22.64525974	1.95E-06	7.78E-05	NOT
RPL17P18	0.687082429	1.162645492	22.6303516	1.96E-06	7.82E-05	NOT
TMEM40	2.237245614	2.048813586	22.62978739	1.96E-06	7.82E-05	UP
LINC00334	2.033398035	-2.925661242	22.62066704	1.97E-06	7.85E-05	UP
TMPRSS11GP	2.981937897	-3.8360803	22.60531473	1.99E-06	7.90E-05	UP
LINC02560	1.91719022	-1.658152803	22.55940845	2.04E-06	8.08E-05	NOT
EMC1	-0.381578627	6.070485712	22.54998512	2.05E-06	8.11E-05	NOT
SMIM29	0.540486814	3.898025679	22.54756577	2.05E-06	8.11E-05	NOT
ANKRD35	1.144342533	1.776751733	22.52909189	2.07E-06	8.17E-05	NOT
HACE1	-0.501445148	3.652398033	22.5268194	2.07E-06	8.17E-05	NOT
MTCO1P24	0.943056018	-2.20628057	22.5074651	2.09E-06	8.24E-05	NOT
MED13	-0.474807114	6.783868925	22.50430641	2.10E-06	8.24E-05	NOT
CIR1P3	3.526299822	-3.92607526	22.50236378	2.10E-06	8.24E-05	UP
CCL7	1.564883621	-0.779221006	22.48798898	2.11E-06	8.30E-05	NOT
TNNT3	-1.841760483	-0.654835426	22.48313512	2.12E-06	8.31E-05	NOT
CLSPN	-0.576605915	4.127888715	22.4649306	2.14E-06	8.36E-05	NOT
NPHP4	-0.541220739	4.230351941	22.46454341	2.14E-06	8.36E-05	NOT
SPG11	-0.370372415	6.34117354	22.45485223	2.15E-06	8.39E-05	NOT
ZNF560	-2.409067172	-2.031928672	22.45433861	2.15E-06	8.39E-05	DOWN
ZNF317	-0.634978764	5.554495122	22.42440519	2.19E-06	8.51E-05	NOT
C2CD3	-0.354038277	5.272473109	22.40599199	2.21E-06	8.58E-05	NOT
MFSD4B	-0.542935807	3.74189556	22.35916868	2.26E-06	8.78E-05	NOT
LINC01711	-1.748609584	-1.061717478	22.35538745	2.27E-06	8.78E-05	NOT
CCDC196	1.480365907	-2.257121607	22.35421993	2.27E-06	8.78E-05	NOT
HLA-J	0.836969884	1.407748062	22.34275106	2.28E-06	8.82E-05	NOT
RPL31P35	0.90546849	-3.095906417	22.33952515	2.28E-06	8.82E-05	NOT
DEFA6	3.550163797	2.582394133	22.31782521	2.31E-06	8.91E-05	UP
MDM1	-0.532223458	3.417494384	22.30044357	2.33E-06	8.97E-05	NOT
RPL23P11	1.206867617	-4.247595321	22.29983416	2.33E-06	8.97E-05	NOT
PKD1P3	-0.600657294	2.516237654	22.28111787	2.36E-06	9.05E-05	NOT
EMP1	1.052764594	7.514720042	22.25618419	2.39E-06	9.16E-05	NOT
RPL32P13	0.878028378	-3.236732968	22.22469936	2.43E-06	9.29E-05	NOT
ARHGEF12	-0.370574416	7.655227175	22.21832607	2.43E-06	9.31E-05	NOT
TCAP	1.173348025	0.890988196	22.20951856	2.44E-06	9.34E-05	NOT
IGLVI-63	2.3655925	-3.897268785	22.18676701	2.47E-06	9.44E-05	UP
NKAIN1	1.77168493	0.159481725	22.18606269	2.47E-06	9.44E-05	NOT
MTND4P33	2.106135367	-4.742362453	22.1801703	2.48E-06	9.45E-05	UP
RPL18AP11	0.7114106	-0.150486274	22.16385036	2.50E-06	9.52E-05	NOT
METTL5	0.406908204	4.999370263	22.16254278	2.51E-06	9.52E-05	NOT
HRCT1	1.186223176	0.577230505	22.15751021	2.51E-06	9.53E-05	NOT
SSX5	-3.245504412	-1.742932046	22.14298579	2.53E-06	9.59E-05	DOWN
NAPG	-0.471732756	5.232021507	22.13870368	2.54E-06	9.60E-05	NOT
SRARP	-2.396897567	-1.865929566	22.1360084	2.54E-06	9.60E-05	DOWN
IREB2	-0.392442162	5.957191099	22.13336382	2.54E-06	9.60E-05	NOT
RPL10P1	0.685509148	-0.521149587	22.12321461	2.56E-06	9.63E-05	NOT
GABRG1	2.307140222	-3.833328122	22.12123287	2.56E-06	9.63E-05	UP
TNKS	-0.647413576	5.977196704	22.12032846	2.56E-06	9.63E-05	NOT
LINC01693	1.967463605	-3.969911288	22.09951923	2.59E-06	9.72E-05	NOT
HERC1	-0.401540304	5.991998783	22.09767769	2.59E-06	9.72E-05	NOT
RPL37P11	0.87176604	-3.129384963	22.09449356	2.60E-06	9.72E-05	NOT
PPIAP44	1.002449198	-3.606471351	22.08299463	2.61E-06	9.75E-05	NOT
RPL32	0.533991566	9.486800071	22.08188724	2.61E-06	9.75E-05	NOT
IGLV2-28	1.815915238	-1.577451657	22.08142741	2.61E-06	9.75E-05	NOT
BARX2	1.174385165	3.937058361	22.05869767	2.64E-06	9.86E-05	NOT
RPS6P22	0.768948134	-3.24334433	22.04353941	2.67E-06	9.92E-05	NOT
ARPC4-TTLL3	-0.606621761	-1.26258958	22.03251084	2.68E-06	9.94E-05	NOT
DLK1	-2.296370771	-0.718050514	22.03185561	2.68E-06	9.94E-05	DOWN
C5orf24	-0.373296383	5.801256767	22.03115639	2.68E-06	9.94E-05	NOT
RPL19P9	0.654174682	3.212991936	22.03024003	2.68E-06	9.94E-05	NOT
NBPF12	-0.486816835	3.139282429	22.02179255	2.70E-06	9.97E-05	NOT
ENTPD4	-0.423104178	5.726361096	22.0163954	2.70E-06	9.99E-05	NOT
TLK2	-0.379398988	4.976586417	22.01112038	2.71E-06	0.000100033	NOT
SNORA80A	1.375156992	-3.703541634	22.00075174	2.73E-06	0.000100451	NOT
RPL23AP61	0.726361156	-2.265122053	21.98185605	2.75E-06	0.00010132	NOT
DDX46	-0.318029039	6.468492949	21.97739066	2.76E-06	0.000101431	NOT
RPS15P5	0.783912733	-0.443267475	21.97201101	2.77E-06	0.000101475	NOT
LOC100419639	1.142284003	-3.973705118	21.97183273	2.77E-06	0.000101475	NOT
PPIAP68	1.02584642	-3.259281798	21.95909009	2.79E-06	0.000102025	NOT
THRAP3	-0.297204036	7.08388565	21.95138082	2.80E-06	0.000102311	NOT
ND3	0.741330354	10.71219241	21.93337152	2.82E-06	0.000103149	NOT
INTS2	-0.446173707	4.455426524	21.91916486	2.84E-06	0.000103788	NOT
ARHGAP21	-0.461411223	6.80434112	21.91001561	2.86E-06	0.000104157	NOT
RPS27AP9	0.802709774	-3.259413364	21.90631125	2.86E-06	0.000104231	NOT
RPL19P8	0.92018358	-3.041974615	21.9011517	2.87E-06	0.000104384	NOT
RPL23P5	0.772780339	-2.715492962	21.88530562	2.89E-06	0.000105122	NOT
RPL12P6	0.671154757	-1.402319673	21.87876281	2.90E-06	0.000105352	NOT
COMMD1	0.425794106	3.861307703	21.87303355	2.91E-06	0.000105539	NOT
MTLN	0.551295096	3.746257063	21.86579581	2.92E-06	0.00010581	NOT
RGR	2.305665093	-2.006129679	21.83741937	2.97E-06	0.000107256	UP
BCAP31P1	1.350598525	-3.260628472	21.8337999	2.97E-06	0.000107329	NOT
MTCO1P46	1.660946109	-4.269511398	21.81183548	3.01E-06	0.000108426	NOT
GACAT3	-3.0245512	-1.683806548	21.80816723	3.01E-06	0.000108426	DOWN
PPP2R1B	-0.455931133	5.403997706	21.80733004	3.01E-06	0.000108426	NOT
KRT10	0.802873098	5.747048998	21.78442302	3.05E-06	0.000109596	NOT
GOLGA4	-0.483343306	7.324357085	21.7680011	3.08E-06	0.000110406	NOT
RPL9P14	0.772897316	-2.85476457	21.76125066	3.09E-06	0.000110662	NOT
PSME2P2	0.692106337	0.963111532	21.72646244	3.14E-06	0.000112548	NOT
RPL31P18	0.697452278	-2.023443671	21.72422453	3.15E-06	0.000112548	NOT
WAPL	-0.342847502	6.103293129	21.71100139	3.17E-06	0.000113191	NOT
C19orf53	0.454469961	5.869076006	21.70286283	3.18E-06	0.000113536	NOT
RPS10P26	0.646130995	0.40711091	21.69836618	3.19E-06	0.000113627	NOT
TCAF1	-0.471801547	4.57011481	21.69675626	3.19E-06	0.000113627	NOT
EEF1DP5	0.967407624	-2.564986461	21.69133726	3.20E-06	0.000113813	NOT
ZNF587	-0.449191626	5.159342658	21.6749643	3.23E-06	0.000114652	NOT
RPL23AP14	0.990009274	-3.631552988	21.67086889	3.24E-06	0.00011476	NOT
RAP2A	-0.535483954	5.503370495	21.66387515	3.25E-06	0.000114858	NOT
C16orf96	1.261225028	-1.722690334	21.66258385	3.25E-06	0.000114858	NOT
HACD2	-0.422755904	6.446157765	21.66241899	3.25E-06	0.000114858	NOT
RPL6P20	0.678851433	-0.753311032	21.65075331	3.27E-06	0.000115422	NOT
LINC02574	1.220906458	-3.832314742	21.64824258	3.28E-06	0.000115437	NOT
ZYG11B	-0.342821029	5.392943314	21.64510246	3.28E-06	0.000115489	NOT
KRT18P51	0.810319567	-2.914656701	21.63938482	3.29E-06	0.000115685	NOT
ZNF121	-0.448504845	5.479725913	21.63620749	3.30E-06	0.000115685	NOT
RPS23P8	0.657382179	3.362481858	21.63428866	3.30E-06	0.000115685	NOT
CROCC2	-1.420404198	-1.106939344	21.63283263	3.30E-06	0.000115685	NOT
IL36G	2.129794916	-1.111971166	21.62772666	3.31E-06	0.000115857	UP
LINC01605	1.480541258	-0.54120526	21.61744699	3.33E-06	0.000116247	NOT
RPL37P7	0.997502991	-3.838016858	21.6167902	3.33E-06	0.000116247	NOT
MTRNR2L8	0.798020074	3.023942362	21.60916199	3.34E-06	0.000116574	NOT
ZNF180	-0.593138476	3.247800427	21.59316066	3.37E-06	0.000117414	NOT
POLE	-0.43939569	6.100802532	21.58439047	3.39E-06	0.000117814	NOT
PSMC1P12	1.434219347	-3.709785108	21.58058254	3.39E-06	0.000117911	NOT
RPS15P1	0.742453241	-1.83624483	21.57508239	3.40E-06	0.000118112	NOT
SBNO1	-0.395410593	6.064571446	21.56261877	3.42E-06	0.000118744	NOT
SPTY2D1	-0.3693436	5.284267228	21.5592135	3.43E-06	0.000118817	NOT
ATP6V1A	-0.376940646	6.22873881	21.54944455	3.45E-06	0.000119285	NOT
LRRTM3	-2.643486578	-1.607861351	21.53352392	3.48E-06	0.000120141	DOWN
RPL19P17	1.436392987	-4.416646809	21.52996116	3.48E-06	0.000120225	NOT
ZNF37A	-0.38251178	4.885430306	21.52209641	3.50E-06	0.00012045	NOT
PPIAP26	0.955355016	-3.196460011	21.52193999	3.50E-06	0.00012045	NOT
MTCO2P2	0.84206321	2.15359829	21.50950184	3.52E-06	0.000121094	NOT
RPL21P129	0.865527369	-3.261066792	21.50659801	3.53E-06	0.000121138	NOT
SMARCA5	-0.335691288	6.623446849	21.50321319	3.53E-06	0.000121213	NOT
PPP4R3A	-0.31541644	6.154528801	21.49471025	3.55E-06	0.00012161	NOT
CFHR5	2.967156655	-3.106666734	21.49253919	3.55E-06	0.00012161	UP
RPL18AP9	0.632922018	-0.890994442	21.47428526	3.59E-06	0.000122632	NOT
RPS2P21	0.635938648	-1.11029447	21.46900071	3.60E-06	0.00012283	NOT
FABP4	1.509882129	1.936963804	21.45488767	3.62E-06	0.000123596	NOT
RPL17P41	0.834566442	-2.817688591	21.42242903	3.68E-06	0.000125563	NOT
FTH1	0.586512874	9.525427399	21.40275529	3.72E-06	0.000126657	NOT
ITGB8-AS1	0.771677727	1.031362193	21.40141446	3.72E-06	0.000126657	NOT
RPL21P1	0.708873384	-1.070262337	21.39909842	3.73E-06	0.000126666	NOT
TMSB10	0.583236026	9.807524972	21.39626988	3.73E-06	0.000126709	NOT
SLC22A31	-1.922840711	1.328725045	21.38134235	3.76E-06	0.000127554	NOT
CLASP2	-0.367403325	5.433639621	21.34483759	3.84E-06	0.000129859	NOT
ZC3H7A	-0.320428553	5.326533767	21.33190196	3.86E-06	0.000130463	NOT
RNPC3P1	1.240226855	-3.876614913	21.33090701	3.86E-06	0.000130463	NOT
AQP3	1.420732559	6.168558857	21.32942715	3.87E-06	0.000130463	NOT
RPL10P13	0.984066017	-1.24239272	21.31826165	3.89E-06	0.000131077	NOT
RPL13AP20	0.554844508	1.572205597	21.31235604	3.90E-06	0.000131333	NOT
CXCR2	1.339483972	1.854862871	21.30823483	3.91E-06	0.000131468	NOT
GALNT8	1.848186141	2.25335548	21.30022371	3.93E-06	0.00013187	NOT
RPL30P3	0.971989677	-3.565813658	21.29479867	3.94E-06	0.000132095	NOT
SAG	1.161590288	-1.9287023	21.28307883	3.96E-06	0.000132756	NOT
RPL6P21	1.270793277	-3.298124152	21.26889075	3.99E-06	0.000133592	NOT
RPS19P2	0.706819348	-2.131776211	21.25584662	4.02E-06	0.000134354	NOT
LINC01742	-4.580496334	-2.735310656	21.24298308	4.05E-06	0.000135107	DOWN
HYOU1	-0.521391312	7.879691349	21.24025783	4.05E-06	0.000135148	NOT
H3C11	1.044276007	-1.405272785	21.23380523	4.07E-06	0.000135453	NOT
RPL18AP16	0.686175544	-0.95492304	21.22250644	4.09E-06	0.000136102	NOT
RPL13AP13	0.836976939	-3.39131277	21.21174263	4.11E-06	0.000136716	NOT
KRT18P12	1.154178393	-4.077308685	21.16706651	4.21E-06	0.000139784	NOT
CWH43	2.830300049	0.354189547	21.14805588	4.25E-06	0.000141021	UP
RPLP0P11	1.032512413	-3.934259775	21.13291826	4.29E-06	0.000141982	NOT
USP1	-0.379103417	5.665179073	21.12666041	4.30E-06	0.000142158	NOT
GADL1	1.974249521	-1.146217575	21.12628552	4.30E-06	0.000142158	NOT
RPL35P5	0.673896149	1.996096141	21.0968011	4.37E-06	0.000144203	NOT
DHX9	-0.33778918	7.514831401	21.0862134	4.39E-06	0.000144842	NOT
MUC7	3.25828068	-1.519008611	21.05882806	4.45E-06	0.000146764	UP
SF3B1	-0.357986404	8.122650594	21.05509963	4.46E-06	0.000146888	NOT
COX5B	0.469453966	7.199803769	21.04476895	4.49E-06	0.00014752	NOT
RPS26	0.644828822	8.766079589	21.04233852	4.49E-06	0.000147544	NOT
KLHL17	-0.632933185	3.149963236	21.03376743	4.51E-06	0.000148043	NOT
OTOP1	-2.815121579	-2.069182267	21.02820338	4.53E-06	0.000148311	DOWN
RPS2P42	0.892667879	-3.20722055	21.01731821	4.55E-06	0.000148976	NOT
NDUFB11	0.501060553	6.385792815	21.01542989	4.56E-06	0.000148976	NOT
MYCNUT	3.232189189	-3.679051745	21.01248225	4.56E-06	0.000149042	UP
RPL13AP2	0.632785822	-1.076463967	21.00985918	4.57E-06	0.00014907	NOT
ZNF507	-0.422866666	4.820004943	21.00792598	4.57E-06	0.00014907	NOT
RBM41	-0.438465368	4.168578784	21.00287517	4.59E-06	0.000149301	NOT
SP3	-0.329597729	6.492239064	20.99911345	4.59E-06	0.000149431	NOT
SMC2	-0.513303146	5.659187395	20.9950317	4.60E-06	0.000149587	NOT
NPC2	0.419063581	7.100629773	20.96798508	4.67E-06	0.000151549	NOT
APOA1	-2.192413473	4.735663003	20.94843084	4.72E-06	0.000152937	DOWN
IGKV6D-41	2.594539645	-2.130441158	20.94147865	4.74E-06	0.000153327	UP
MAP3K2	-0.327774282	6.28852033	20.9305211	4.76E-06	0.000154039	NOT
PSMB9	0.769611784	6.365937784	20.92138779	4.79E-06	0.000154593	NOT
PARG	-0.34481203	4.418930132	20.91950853	4.79E-06	0.000154593	NOT
RIT2	2.542831124	-4.075598306	20.90829512	4.82E-06	0.000155332	UP
MTND1P26	1.80276458	-4.339155511	20.90544432	4.83E-06	0.000155396	NOT
CLPB	-0.4885564	4.939255879	20.88612149	4.87E-06	0.000156802	NOT
LINC01198	-2.441992027	-1.216708919	20.87503928	4.90E-06	0.000157461	DOWN
ZNF451	-0.394967425	5.302717813	20.87396328	4.91E-06	0.000157461	NOT
NAA11	-3.033083759	-0.968354756	20.86728959	4.92E-06	0.000157791	DOWN
ZKSCAN2	-0.52798637	2.7445716	20.8658376	4.93E-06	0.000157791	NOT
S100A11	0.670495597	9.491065578	20.85102878	4.96E-06	0.000158846	NOT
SPATA5	-0.51798107	4.118669963	20.84667201	4.98E-06	0.000158873	NOT
SLF2	-0.357865594	4.882780105	20.84579208	4.98E-06	0.000158873	NOT
NAGK	0.401982478	5.553724785	20.844551	4.98E-06	0.000158873	NOT
MSL2	-0.353651802	5.324816712	20.83963041	4.99E-06	0.000159023	NOT
EEF1A1P21	1.634730196	-4.331690875	20.83865007	5.00E-06	0.000159023	NOT
OSBPL11	-0.352167883	4.264997141	20.80619212	5.08E-06	0.000161484	NOT
ZNF765	-0.458169787	3.869598532	20.80434314	5.09E-06	0.000161484	NOT
CER1	-3.433457605	-2.125478876	20.80312658	5.09E-06	0.000161484	DOWN
AGO3	-0.383833366	5.052905752	20.79927714	5.10E-06	0.000161637	NOT
TBC1D3P7	2.88695428	-3.556104221	20.79639502	5.11E-06	0.000161709	UP
LPAR6	0.616098072	4.087032591	20.79228877	5.12E-06	0.000161884	NOT
ABCA12	-1.501044664	3.031360547	20.78942728	5.13E-06	0.000161932	NOT
GABRB1	1.698295189	-0.66242778	20.78766979	5.13E-06	0.000161932	NOT
FANCD2	-0.541185599	4.50670243	20.7786543	5.16E-06	0.000162483	NOT
SCN3A	-1.398929252	1.686130282	20.77711575	5.16E-06	0.000162483	NOT
SFI1	-0.451792636	4.752307414	20.74332045	5.25E-06	0.000165138	NOT
RPS10P14	0.837614142	-3.084395582	20.74189995	5.26E-06	0.000165138	NOT
RPL31P48	0.924959827	-3.832229312	20.73839209	5.26E-06	0.000165138	NOT
MTND2P32	1.299707037	-3.565109984	20.73782122	5.27E-06	0.000165138	NOT
RBM12	-0.328858451	6.199543958	20.73600531	5.27E-06	0.000165138	NOT
TRIP12	-0.319484326	7.436294196	20.72911385	5.29E-06	0.00016556	NOT
RBM12B	-0.392413393	4.286397625	20.72649998	5.30E-06	0.000165612	NOT
RPL31P2	0.705017452	-0.857364028	20.72292012	5.31E-06	0.000165749	NOT
MTRNR2L7	1.193532886	-3.369729358	20.68677013	5.41E-06	0.000168731	NOT
TMEM249	1.135731229	-1.642523121	20.67866796	5.43E-06	0.00016927	NOT
PIK3R4	-0.347867395	5.085935586	20.65384453	5.50E-06	0.0001713	NOT
MTCYBP24	1.267135625	-4.069446883	20.63995914	5.54E-06	0.000172197	NOT
PSMA2	0.547868185	5.065105431	20.6366705	5.55E-06	0.000172197	NOT
FLG2	1.748043258	-3.046029765	20.63631709	5.55E-06	0.000172197	NOT
CDC27	-0.301980072	5.907895607	20.63586749	5.55E-06	0.000172197	NOT
RPL7P47	0.641442532	-0.478723457	20.57314296	5.74E-06	0.000177748	NOT
MDN1	-0.427158476	6.115309313	20.56035054	5.78E-06	0.000178754	NOT
NUP153	-0.382069681	6.307717264	20.55363664	5.80E-06	0.000179126	NOT
NHLRC2	-0.358105519	5.72999662	20.55185543	5.80E-06	0.000179126	NOT
HTN3	2.852484947	-4.145703765	20.55042786	5.81E-06	0.000179126	UP
GDAP1L1	1.174298657	-1.144967401	20.54564645	5.82E-06	0.000179389	NOT
PPIAP60	0.809669851	-2.804372598	20.54345629	5.83E-06	0.000179409	NOT
TUBB2B	-1.571468577	3.284836625	20.53627575	5.85E-06	0.000179898	NOT
BTBD3	-0.667359205	6.040451749	20.53129486	5.87E-06	0.000180122	NOT
RPL19P13	0.923166141	-3.211448474	20.52995599	5.87E-06	0.000180122	NOT
RPS17P5	0.779718793	-2.202911191	20.52216429	5.89E-06	0.000180671	NOT
LOC643307	1.731686776	-4.576595085	20.51131974	5.93E-06	0.000181511	NOT
APPL1	-0.36744345	6.046728508	20.50592352	5.94E-06	0.000181837	NOT
KRT74	2.38742121	-3.439873775	20.50112073	5.96E-06	0.000182022	UP
USP24	-0.355132899	6.398521622	20.50006274	5.96E-06	0.000182022	NOT
EIF4G3	-0.356298714	6.472714899	20.49424562	5.98E-06	0.000182204	NOT
PIKFYVE	-0.406924542	5.210952812	20.49242819	5.99E-06	0.000182204	NOT
USP13	-0.635841358	4.218506274	20.49153217	5.99E-06	0.000182204	NOT
KIAA1109	-0.417767687	6.141828425	20.4885626	6.00E-06	0.000182204	NOT
GNA15	0.890316096	3.754634767	20.48787893	6.00E-06	0.000182204	NOT
RPL10P17	0.955526427	-3.814304889	20.48644593	6.01E-06	0.000182204	NOT
AADACL2	-2.380549051	-1.397309789	20.47807149	6.03E-06	0.000182817	DOWN
MT1X	0.881661639	4.467987984	20.47373484	6.05E-06	0.000183046	NOT
PLAC4	-1.178606207	2.305875026	20.46964343	6.06E-06	0.000183251	NOT
NUTF2P4	1.076039293	-3.720387852	20.45920899	6.09E-06	0.000183887	NOT
GFM1	-0.373543078	5.960949777	20.45914322	6.09E-06	0.000183887	NOT
ZNF558	-0.623834163	4.182032691	20.44719975	6.13E-06	0.00018466	NOT
RPLP0P4	0.792742386	-2.553907798	20.44592152	6.13E-06	0.00018466	NOT
TMEM18-DT	-1.214193484	-1.786126645	20.44531464	6.14E-06	0.00018466	NOT
MRPS18CP7	0.690530382	-2.513881616	20.44070507	6.15E-06	0.000184919	NOT
CHD1	-0.388911169	5.690714973	20.43601401	6.17E-06	0.000185186	NOT
SCARNA5	0.881617774	-2.113981297	20.43032911	6.18E-06	0.000185551	NOT
SDE2	-0.346665179	4.913872036	20.41952919	6.22E-06	0.000186413	NOT
CGB3	-3.201103457	-1.468319773	20.40976586	6.25E-06	0.000187179	DOWN
ZBTB24	-0.407111088	4.397602558	20.39677597	6.29E-06	0.000188265	NOT
CYB5D1	-0.568070754	0.947710079	20.39063933	6.31E-06	0.00018868	NOT
MRPL2	0.501634009	4.925033893	20.36427562	6.40E-06	0.000191107	NOT
MANBAL	0.372788427	5.678514842	20.35137971	6.44E-06	0.000192207	NOT
DPP8	-0.308391343	5.677766827	20.34335995	6.47E-06	0.000192821	NOT
RPL23AP71	0.91152257	-3.159971681	20.33127134	6.51E-06	0.00019385	NOT
SEC63	-0.479061541	6.631272921	20.32914906	6.52E-06	0.000193872	NOT
YAE1	0.483190316	3.644462321	20.32632584	6.53E-06	0.000193965	NOT
LINC02677	-1.681377999	-1.543352185	20.31813985	6.56E-06	0.000194603	NOT
RPL23AP75	0.70493118	-1.109762223	20.31115494	6.58E-06	0.000195121	NOT
MALSU1	0.425732517	4.196433728	20.30274284	6.61E-06	0.000195786	NOT
IBTK	-0.479630121	6.380809482	20.29306052	6.64E-06	0.000196584	NOT
CLDN19	-1.709801669	-0.678806404	20.275179	6.71E-06	0.000198234	NOT
DUSP5	0.842095544	4.721713919	20.27067242	6.72E-06	0.000198504	NOT
DDHD1	-0.426605595	4.452839531	20.22541544	6.88E-06	0.000203055	NOT
RPS2P28	0.635027747	-2.074619324	20.22265496	6.89E-06	0.000203148	NOT
RPS2P18	0.811303003	-2.960089973	20.21327917	6.93E-06	0.000203945	NOT
UGT1A8	1.982518251	-1.146576024	20.19795829	6.98E-06	0.000205382	NOT
TMEM30A	-0.333266803	7.127231505	20.1868367	7.02E-06	0.000206376	NOT
RPL10P5	0.730758707	-1.903693054	20.18439708	7.03E-06	0.000206436	NOT
PNLIP	2.685326506	-2.259127965	20.17960168	7.05E-06	0.000206751	UP
DAD1	0.395338678	6.733806989	20.16798125	7.09E-06	0.000207807	NOT
RNASE2	0.831199314	-0.174746271	20.13084766	7.23E-06	0.000211673	NOT
TMED8	-0.38760571	5.090702005	20.12397703	7.26E-06	0.000212227	NOT
SENP5	-0.353337153	5.077547229	20.11204336	7.30E-06	0.000213346	NOT
CHIA	2.700544707	-1.763485325	20.09856713	7.36E-06	0.000214645	UP
LINC02544	1.395202483	-1.816256348	20.08783962	7.40E-06	0.000215476	NOT
HEATR1	-0.465857258	5.981943501	20.08744088	7.40E-06	0.000215476	NOT
RPL17P6	0.625608796	1.944313889	20.08463861	7.41E-06	0.000215581	NOT
PINK1-AS	-0.483514822	2.751019287	20.08013773	7.43E-06	0.000215879	NOT
GMPS	-0.382794189	6.398494798	20.0780942	7.43E-06	0.000215899	NOT
ACVR2B	-0.664409721	4.002792321	20.0674593	7.48E-06	0.000216892	NOT
MIR4665	-0.870636612	-2.317455012	20.06047049	7.50E-06	0.000217475	NOT
LEP	1.461999831	-1.017461646	20.03241181	7.61E-06	0.00022037	NOT
MTCYBP13	1.234194613	-3.557225758	20.03147508	7.62E-06	0.00022037	NOT
ALOX15B	1.244369801	2.032527395	20.01828516	7.67E-06	0.000221595	NOT
ARPP21	2.018446221	-2.748582283	20.01716737	7.68E-06	0.000221595	UP
MTMR9	-0.565648346	4.240585014	20.0051822	7.72E-06	0.000222773	NOT
ZNF544	-0.537934181	4.536353989	20.00244232	7.73E-06	0.000222863	NOT
RPS2P52	0.905029024	-3.239392921	20.00072198	7.74E-06	0.000222863	NOT
RPL12P26	1.143761088	-4.232976229	19.99862915	7.75E-06	0.000222892	NOT
LCE3D	3.450455192	-1.94766892	19.98825845	7.79E-06	0.000223888	UP
SOX15	1.306792902	1.96890933	19.96486919	7.89E-06	0.000226426	NOT
MIB1	-0.457393815	5.946675528	19.95234214	7.94E-06	0.000227695	NOT
MZF1	-0.410573744	4.650767536	19.94631361	7.96E-06	0.000228195	NOT
MTCO3P24	1.86189634	-3.570894598	19.92970994	8.03E-06	0.000229965	NOT
COMMD6	0.465926004	5.979941291	19.92762578	8.04E-06	0.000229995	NOT
ZXDC	-0.364872219	5.1379434	19.91622442	8.09E-06	0.000231149	NOT
ARID4B	-0.35939245	5.970404459	19.89794563	8.17E-06	0.000233147	NOT
GFY	-2.241313445	-0.464547068	19.89342527	8.19E-06	0.000233475	DOWN
C12orf57	0.589242166	5.525359888	19.89033595	8.20E-06	0.00023363	NOT
SAFB	-0.276704528	6.08277568	19.88558717	8.22E-06	0.000233929	NOT
APOC1P1	0.920743978	-2.182872017	19.88424286	8.23E-06	0.000233929	NOT
LANCL1	-0.576795183	6.095356914	19.86865931	8.29E-06	0.00023562	NOT
RPL23AP26	1.100754253	-3.592113545	19.86354082	8.32E-06	0.000236027	NOT
PFDN5	0.375468433	7.085092288	19.85502801	8.35E-06	0.000236855	NOT
SCNN1G	1.806948968	0.260609483	19.84271095	8.41E-06	0.00023816	NOT
PHF6	-0.461789486	5.035927002	19.83884132	8.43E-06	0.000238416	NOT
BBLN	0.588308913	6.664813416	19.83608523	8.44E-06	0.000238534	NOT
RPS27AP1	0.609328511	-1.622520983	19.83298582	8.45E-06	0.000238695	NOT
RPS27AP3	0.719329143	-2.259200069	19.825942	8.48E-06	0.00023935	NOT
SPRR2B	4.981866648	-2.308292859	19.81407232	8.54E-06	0.000240614	UP
C16orf72	-0.30669859	6.001841139	19.80636928	8.57E-06	0.000241357	NOT
DEPDC5	-0.344580785	4.335093508	19.80078187	8.59E-06	0.000241836	NOT
GLTP	0.557459018	5.514087334	19.79705049	8.61E-06	0.00024208	NOT
IGKV1D-16	1.748456011	2.671874415	19.78797346	8.65E-06	0.000243004	NOT
OTULIN	-0.421901333	4.79722372	19.78530648	8.66E-06	0.000243114	NOT
PGA5	3.196324042	3.572916611	19.78145795	8.68E-06	0.000243376	UP
GRINA	0.506089395	7.922851531	19.77463518	8.71E-06	0.000243959	NOT
CCDC186	-0.442272441	5.649563748	19.77300144	8.72E-06	0.000243959	NOT
TRIM71	-2.127658178	0.859390689	19.77150523	8.73E-06	0.000243959	DOWN
LHX1	-2.120112424	0.012406558	19.7654831	8.75E-06	0.0002445	DOWN
HNRNPKP3	0.945792797	-3.439977784	19.75897391	8.78E-06	0.000245105	NOT
LOC643014	0.901623168	-3.802019647	19.74818399	8.83E-06	0.000246262	NOT
DHX33	-0.395465714	4.848620574	19.74351761	8.86E-06	0.000246634	NOT
ANKRD20A11P	1.55008924	-0.082361656	19.73664339	8.89E-06	0.000247287	NOT
DAPL1	1.980038706	1.812363308	19.73490155	8.90E-06	0.000247287	NOT
ZNF490	-0.516944566	1.293043326	19.71751119	8.98E-06	0.000249315	NOT
ANKRD36C	-0.956788585	3.684116367	19.71068043	9.01E-06	0.00024983	NOT
SOX1-OT	-3.293538377	-2.217750069	19.71001688	9.01E-06	0.00024983	DOWN
UGT2B11	-2.000810523	-1.685710102	19.69045536	9.11E-06	0.000252167	DOWN
TF	-2.060247726	3.612353512	19.67702992	9.17E-06	0.000253579	DOWN
PIEZO1	-0.454797883	7.421901398	19.67556136	9.18E-06	0.000253579	NOT
ASAP2	-0.526851791	5.669198261	19.6744698	9.18E-06	0.000253579	NOT
SMYD4	-0.345318929	3.725101346	19.66202511	9.24E-06	0.000255	NOT
KMT2A	-0.341274029	7.154854187	19.65643494	9.27E-06	0.000255511	NOT
SHISAL2B	1.713625744	-2.013607068	19.65375109	9.28E-06	0.000255634	NOT
CDH20	1.093527443	-2.952108103	19.64453944	9.33E-06	0.000256614	NOT
ZNF770	-0.48721264	4.763898733	19.64291834	9.33E-06	0.000256614	NOT
UHMK1	-0.389022559	7.037833545	19.63552541	9.37E-06	0.000257372	NOT
NDUFA1	0.502815308	6.226556877	19.63325463	9.38E-06	0.000257441	NOT
RPL23AP8	0.774208553	-3.087738967	19.62191373	9.44E-06	0.000258736	NOT
LST1	0.736055333	3.325325912	19.6200895	9.45E-06	0.000258746	NOT
ZNF688	0.439345571	3.498295116	19.59740541	9.56E-06	0.000261458	NOT
BTAF1	-0.425256201	5.529001025	19.59666393	9.56E-06	0.000261458	NOT
ZNF341-AS1	1.013746117	-2.454317688	19.5920641	9.59E-06	0.000261829	NOT
EXOSC1	0.370660341	4.488919402	19.59045555	9.59E-06	0.000261829	NOT
CDK5P1	1.130697229	-4.139129225	19.57728968	9.66E-06	0.000263399	NOT
IGLV2-18	1.631051551	2.433676902	19.55719634	9.76E-06	0.000265941	NOT
USH1G	2.020312776	-0.431688336	19.54799248	9.81E-06	0.000266957	UP
RPS15AP25	0.899439165	-3.48899571	19.54643006	9.82E-06	0.000266957	NOT
ABCA9-AS1	1.431405046	-1.631704425	19.5349309	9.88E-06	0.000268324	NOT
LINC01257	-2.756300717	-1.794386499	19.52568592	9.93E-06	0.000269381	DOWN
RPL23AP83	0.708521287	-2.606013984	19.52148875	9.95E-06	0.000269728	NOT
TENT5A	-0.602416336	6.075779914	19.51165079	1.00E-05	0.000270875	NOT
NIPBL	-0.387305854	6.726633013	19.50865949	1.00E-05	0.000270984	NOT
PPIAP84	0.944824935	-3.946928423	19.50425046	1.00E-05	0.000270984	NOT
EVA1A-AS	2.151139011	-1.224549857	19.50422069	1.00E-05	0.000270984	UP
HNRNPM	-0.282056359	7.462745864	19.50395914	1.00E-05	0.000270984	NOT
ASH1L	-0.3749015	6.814218108	19.48493673	1.01E-05	0.000273398	NOT
WDR76	-0.552114373	3.846578522	19.48285913	1.02E-05	0.000273398	NOT
TP53AIP1	1.617060644	-1.023277302	19.48184786	1.02E-05	0.000273398	NOT
CERS6-AS1	0.881846423	-2.07016835	19.47100231	1.02E-05	0.000274707	NOT
LMX1A	-2.90505366	-0.249456695	19.46630341	1.02E-05	0.000275135	DOWN
RPL5P33	1.03261244	-3.670743533	19.46332918	1.03E-05	0.000275316	NOT
PPDPF	0.559990133	9.370434344	19.45775375	1.03E-05	0.000275873	NOT
MTRNR2L5	1.278536607	-3.813659298	19.44054217	1.04E-05	0.000277996	NOT
MTND2P38	2.061396794	-4.532445532	19.43968062	1.04E-05	0.000277996	UP
AHSG	-2.537349131	0.459301885	19.43664652	1.04E-05	0.000278189	DOWN
RBP7	0.878051316	0.870919156	19.43347347	1.04E-05	0.000278304	NOT
LYG2	-1.149276846	-0.78968594	19.4324402	1.04E-05	0.000278304	NOT
SMARCE1P3	1.006078028	-3.592587818	19.42970657	1.04E-05	0.000278432	NOT
RPL21P97	0.602096587	-0.287734848	19.42814548	1.04E-05	0.000278432	NOT
XRCC6P4	0.699043325	-2.968597963	19.4235635	1.05E-05	0.000278852	NOT
USP22	-0.386276152	7.338679056	19.41896072	1.05E-05	0.000279275	NOT
INO80B	0.498780047	1.676590005	19.41177613	1.05E-05	0.000280078	NOT
NDUFS8	0.475412558	6.783763932	19.40466965	1.06E-05	0.000280872	NOT
SMARCE1P5	0.768598818	-1.485827348	19.38380711	1.07E-05	0.000283502	NOT
GFRA3	-1.538767722	2.339036202	19.38347839	1.07E-05	0.000283502	NOT
UROC1	-1.718494267	-2.127008427	19.37734518	1.07E-05	0.000284162	NOT
CHUK	-0.341353557	4.984949197	19.37554735	1.07E-05	0.000284177	NOT
MAP2K1	-0.359768696	5.666475393	19.37348253	1.07E-05	0.000284233	NOT
MIR5195	-1.686718203	-1.484504503	19.37131586	1.08E-05	0.000284303	NOT
TOR1AIP2	-0.337599845	6.509524264	19.33872058	1.09E-05	0.000288942	NOT
XRN1	-0.421504563	5.870231157	19.32858361	1.10E-05	0.000290224	NOT
RPL4P1	0.650242698	-1.573991571	19.31477604	1.11E-05	0.000292072	NOT
CGA	-2.235141478	1.047905907	19.31201626	1.11E-05	0.000292236	DOWN
U2SURP	-0.383294542	6.864796174	19.30460341	1.11E-05	0.000293115	NOT
COX2	0.624797719	13.0876535	19.29214205	1.12E-05	0.000294774	NOT
GK5	-0.445962252	5.225957558	19.28688675	1.12E-05	0.000295327	NOT
ZNF551	-0.53511109	3.310682352	19.27652293	1.13E-05	0.000296313	NOT
VPS13B	-0.386889332	5.741905022	19.27594379	1.13E-05	0.000296313	NOT
RPLP0P3	0.637981463	-1.76278993	19.27548848	1.13E-05	0.000296313	NOT
RPS6P26	0.628553674	-1.65236492	19.26773039	1.14E-05	0.000297134	NOT
CCL1	1.596161496	-3.493627954	19.26625526	1.14E-05	0.000297134	NOT
COX11	-0.482068838	5.357972249	19.26519201	1.14E-05	0.000297134	NOT
LUZP4	-4.182073147	-2.604500393	19.26050636	1.14E-05	0.000297603	DOWN
POLR2L	0.487726261	6.210398556	19.25570189	1.14E-05	0.00029792	NOT
RPS10P27	0.703664218	-2.47457574	19.25449727	1.14E-05	0.00029792	NOT
RPS27AP5	0.617662426	2.564250566	19.25347854	1.14E-05	0.00029792	NOT
ATF2	-0.309035612	5.651500195	19.24681952	1.15E-05	0.0002987	NOT
CCDC117	-0.485005409	2.777729587	19.24277074	1.15E-05	0.000299074	NOT
NOM1	-0.355543778	4.941191739	19.23212983	1.16E-05	0.000300484	NOT
AQR	-0.327617599	6.039023857	19.22393568	1.16E-05	0.000301388	NOT
TRIP11	-0.33198364	5.595994282	19.22307733	1.16E-05	0.000301388	NOT
SNORA7B	0.935725027	-2.160325571	19.22004735	1.16E-05	0.000301605	NOT
SLC2A13	-0.586618662	4.350679285	19.21819203	1.17E-05	0.000301617	NOT
RPL32P4	0.862800656	-3.286156516	19.21529298	1.17E-05	0.000301617	NOT
PDZD11	0.395939632	5.451104039	19.21501196	1.17E-05	0.000301617	NOT
TUBGCP5	-0.398103978	3.797907279	19.21210482	1.17E-05	0.000301683	NOT
ABL2	-0.354685569	5.385548343	19.21129112	1.17E-05	0.000301683	NOT
SLC46A2	1.02162334	-1.877147881	19.20732618	1.17E-05	0.00030205	NOT
NFATC3	-0.369022359	5.012865028	19.19868591	1.18E-05	0.000303158	NOT
RN7SL305P	2.121870076	-4.328616432	19.18781883	1.18E-05	0.000304525	UP
SUCNR1	1.291045836	3.305314068	19.18680773	1.19E-05	0.000304525	NOT
HIKESHIP2	0.736832268	-2.578234714	19.18492191	1.19E-05	0.000304564	NOT
LINC00566	1.784080836	-4.049707302	19.18249151	1.19E-05	0.00030469	NOT
GIGYF2	-0.260958278	6.32923443	19.172739	1.19E-05	0.000305988	NOT
G6PC3	0.412294081	6.239844132	19.15324054	1.21E-05	0.000308865	NOT
ILF3	-0.329512612	7.952280061	19.15038765	1.21E-05	0.000309062	NOT
SMR3B	3.284628574	-3.392048178	19.14056127	1.21E-05	0.000310391	UP
DLX5	1.521641249	0.953605604	19.12803537	1.22E-05	0.000312167	NOT
TBC1D12	-0.362098505	4.097696464	19.11674839	1.23E-05	0.00031375	NOT
IFITM1	0.883593462	7.285259738	19.09049008	1.25E-05	0.000317732	NOT
BEND4	-1.566505221	0.852745841	19.0894234	1.25E-05	0.000317732	NOT
ST8SIA3	1.727213417	-1.696693013	19.07723065	1.26E-05	0.000319187	NOT
FXYD4	-1.625679602	1.024212581	19.07656151	1.26E-05	0.000319187	NOT
MBTPS1	-0.296601159	6.80272447	19.07582413	1.26E-05	0.000319187	NOT
CREB1	-0.281484012	5.512425555	19.06545202	1.26E-05	0.000320426	NOT
KCNN3	-0.979581769	4.010994782	19.06518358	1.26E-05	0.000320426	NOT
CYP4A22	1.429882673	-3.330023229	19.05777369	1.27E-05	0.0003214	NOT
RPL9P8	0.535014087	5.942149578	19.0517914	1.27E-05	0.000322135	NOT
NDUFA4	0.447063832	7.470110245	19.04624233	1.28E-05	0.0003228	NOT
C22orf42	2.113778428	-2.998832835	19.03261955	1.29E-05	0.000324837	UP
LPAR3	1.359294175	0.072262718	19.01697855	1.30E-05	0.000327233	NOT
ABCB1	1.051767521	3.387909344	18.99226922	1.31E-05	0.000331218	NOT
VMA21	-0.431185376	5.866768383	18.97888286	1.32E-05	0.000333268	NOT
URB2	-0.465297624	4.559183639	18.9655567	1.33E-05	0.000335321	NOT
RPL21P111	0.850306651	-3.40138788	18.94972518	1.34E-05	0.00033783	NOT
ZNF264	-0.451666139	5.547133879	18.94616709	1.34E-05	0.00033792	NOT
RPL29P2	0.671751143	-2.253549652	18.94600493	1.34E-05	0.00033792	NOT
DLAT	-0.408075726	5.769384922	18.93515771	1.35E-05	0.00033956	NOT
DCTN3	0.393731594	4.925486633	18.93230263	1.35E-05	0.000339783	NOT
LINC01947	3.027221318	-4.176285318	18.92882279	1.36E-05	0.000340118	UP
RFC1	-0.322213766	5.537452773	18.92279654	1.36E-05	0.00034076	NOT
CBR3	0.739702313	1.656933815	18.92202538	1.36E-05	0.00034076	NOT
FAM83C	2.405676815	1.212436144	18.9196112	1.36E-05	0.000340905	UP
PLXNA1	-0.522001025	7.000553316	18.91522139	1.37E-05	0.000341311	NOT
C14orf119	0.314727453	5.631777643	18.91414771	1.37E-05	0.000341311	NOT
C19orf71	-0.595226143	1.537512452	18.89403056	1.38E-05	0.000344641	NOT
KRT16P4	2.64739075	-3.758237716	18.88749631	1.39E-05	0.000345535	UP
DNA2	-0.534070732	3.463148632	18.88587022	1.39E-05	0.000345541	NOT
PTPN11	-0.36080152	7.092500254	18.88060156	1.39E-05	0.000346208	NOT
ANP32E	-0.470141738	6.213728293	18.87356907	1.40E-05	0.000347198	NOT
KLHL24	-0.451875582	6.018067117	18.87128676	1.40E-05	0.000347324	NOT
SEPTIN7P8	0.972721917	-3.691021321	18.86415253	1.40E-05	0.000348336	NOT
NBDY	0.545973558	5.017636448	18.85845394	1.41E-05	0.000349088	NOT
MGST2	0.518847494	5.71537743	18.85643282	1.41E-05	0.000349168	NOT
SPOPL	-0.363854804	4.895530637	18.8517525	1.41E-05	0.000349735	NOT
GALNT7	-0.633596847	6.533846099	18.8423215	1.42E-05	0.000350926	NOT
RPL21P12	0.93302176	-3.089820741	18.84211155	1.42E-05	0.000350926	NOT
LIMS1	-0.331988676	6.263791932	18.83767319	1.42E-05	0.000351452	NOT
DTWD2	-0.467206285	3.478871713	18.834487	1.43E-05	0.000351749	NOT
YPEL2	-0.439341305	4.750282595	18.82931956	1.43E-05	0.000352412	NOT
INHA	-1.822880017	0.531127142	18.82524165	1.43E-05	0.000352875	NOT
CDC37L1-DT	-1.094942197	-0.259074071	18.80953773	1.44E-05	0.000355367	NOT
OXSR1	-0.397006621	5.750604889	18.80867204	1.45E-05	0.000355367	NOT
GNL3L	-0.364403055	5.252306202	18.80504605	1.45E-05	0.00035575	NOT
TLX2	-1.014499536	-0.162292159	18.80037195	1.45E-05	0.00035629	NOT
WNT5B	1.029125081	3.401914894	18.79901726	1.45E-05	0.00035629	NOT
MTCO1P3	0.867766247	-1.727547439	18.78135293	1.47E-05	0.00035931	NOT
TRIM52-AS1	0.491438167	2.48098623	18.76391209	1.48E-05	0.000362009	NOT
NDUFS1	-0.346198691	6.863713134	18.76382824	1.48E-05	0.000362009	NOT
SIPA1L3	-0.471521404	7.261634781	18.76144983	1.48E-05	0.000362009	NOT
TCP11	-1.857797664	-0.631066804	18.76082841	1.48E-05	0.000362009	NOT
HAP1	1.477965901	1.346106062	18.75211298	1.49E-05	0.00036337	NOT
LINC00536	1.894248201	-3.552326299	18.7316787	1.50E-05	0.000366985	NOT
SAFB2	-0.281839543	5.624375239	18.72076851	1.51E-05	0.000368789	NOT
GCN1	-0.389334749	7.525271669	18.71661347	1.52E-05	0.000369292	NOT
FIGLA	1.564385432	-4.513379455	18.7122961	1.52E-05	0.000369827	NOT
RPSAP24	1.070599203	-3.847895571	18.71047724	1.52E-05	0.000369852	NOT
EP300	-0.284073734	7.452951742	18.70760407	1.52E-05	0.000369852	NOT
LOC100419515	-0.552756771	0.300938665	18.70751467	1.52E-05	0.000369852	NOT
ATP6	0.545880551	12.37649355	18.70404878	1.53E-05	0.000370224	NOT
CLC	1.81360552	0.019815353	18.69361442	1.53E-05	0.000371953	NOT
OPRD1	-1.563231769	1.288892048	18.68894989	1.54E-05	0.000372562	NOT
HIGD2A	0.476853922	6.103950723	18.68489913	1.54E-05	0.000373051	NOT
LINC02547	1.735268826	-3.844095914	18.68166832	1.54E-05	0.000373381	NOT
RPS2P48	0.576267324	-0.601175308	18.67632743	1.55E-05	0.000374019	NOT
IRX4	2.270956894	-0.46496907	18.67533084	1.55E-05	0.000374019	UP
RPL7P12	0.631743288	-1.760635894	18.6695298	1.55E-05	0.000374345	NOT
UBE3C	-0.366389359	6.770828717	18.66948432	1.55E-05	0.000374345	NOT
LEMD3	-0.426338118	5.135899998	18.669048	1.55E-05	0.000374345	NOT
LOC654780	2.527857618	-3.345600884	18.6617143	1.56E-05	0.000375004	UP
IGHV1OR15-9	1.686688687	0.220335541	18.66154094	1.56E-05	0.000375004	NOT
ZBTB44	-0.360595555	5.932087095	18.66010066	1.56E-05	0.000375004	NOT
RPS4XP11	0.659815674	0.627340258	18.65955568	1.56E-05	0.000375004	NOT
CDAN1	-0.363033512	3.928368033	18.65316595	1.57E-05	0.000375734	NOT
RPS27AP20	0.754205235	-2.815469934	18.65278669	1.57E-05	0.000375734	NOT
GPR1	1.088645794	-0.22875713	18.64647476	1.57E-05	0.000376677	NOT
EIF2AK3	-0.382762148	4.958916518	18.64320744	1.58E-05	0.000377021	NOT
SMG1	-0.401438731	7.216482969	18.63466705	1.58E-05	0.000378292	NOT
COLEC11	1.168251276	0.940628904	18.63252301	1.58E-05	0.000378292	NOT
AURKBP1	2.161551627	-3.845915094	18.6322156	1.59E-05	0.000378292	UP
LRRC14B	-1.557186347	-2.569499097	18.62894534	1.59E-05	0.000378638	NOT
RNASE1	0.753610617	7.211130061	18.62732651	1.59E-05	0.000378658	NOT
SCGB2A2	2.00980725	-2.933241085	18.61583806	1.60E-05	0.000380643	UP
ANKRD45	-1.199403299	-0.357363597	18.5972025	1.61E-05	0.000384075	NOT
UROD	0.351992534	4.749670185	18.59476087	1.62E-05	0.000384261	NOT
IGLV3-32	1.823258613	-3.490243691	18.59041219	1.62E-05	0.000384833	NOT
RPL23AP3	0.627847524	-1.990646713	18.58690561	1.62E-05	0.000385235	NOT
C5orf22	-0.401101265	5.012085258	18.57965464	1.63E-05	0.000386305	NOT
AFF4	-0.379746097	6.899187434	18.57858986	1.63E-05	0.000386305	NOT
LOC391636	1.457926365	-4.529697038	18.56089643	1.65E-05	0.000389322	NOT
RPS3AP25	0.570551092	-0.711204825	18.55968912	1.65E-05	0.000389322	NOT
BNIP3P1	1.022511646	-2.030675315	18.55922653	1.65E-05	0.000389322	NOT
MIR635	-0.626258028	-1.356440169	18.54123903	1.66E-05	0.000392702	NOT
KRTAP3-2	3.388062107	-2.914593824	18.50118826	1.70E-05	0.000400724	UP
ZNF724	-0.776741795	1.754533161	18.48860372	1.71E-05	0.00040284	NOT
ASCC3	-0.428724841	6.127743956	18.48813959	1.71E-05	0.00040284	NOT
TAF1	-0.34077371	5.618645449	18.48605277	1.71E-05	0.000402964	NOT
ZNF876P	-0.841668827	-0.258692908	18.48060295	1.72E-05	0.000403799	NOT
RPS10P4	0.595641268	-1.722069476	18.47626699	1.72E-05	0.0004044	NOT
PCNX3	-0.356302261	6.992687274	18.47402569	1.72E-05	0.000404557	NOT
PSME2P1	0.730176504	0.900324636	18.47176024	1.72E-05	0.00040472	NOT
RPL19P11	0.833713583	-2.999983794	18.45622733	1.74E-05	0.000407499	NOT
ZNF136	-0.409899572	3.14474751	18.45525762	1.74E-05	0.000407499	NOT
TMED5	-0.359865883	6.345572331	18.45422982	1.74E-05	0.000407499	NOT
ATRX	-0.353571144	7.162935853	18.44152554	1.75E-05	0.000409903	NOT
DNAH5	-1.115112704	2.309308751	18.43361809	1.76E-05	0.000411285	NOT
FKBP8	0.441003453	7.593189956	18.41485031	1.78E-05	0.000415031	NOT
EP400	-0.320466443	6.538590288	18.4052098	1.79E-05	0.00041681	NOT
KRT18P45	0.952677082	-3.508415025	18.39839362	1.79E-05	0.000417745	NOT
SMAD5	-0.331984439	5.92019492	18.39796464	1.79E-05	0.000417745	NOT
PPM1AP1	-1.839976307	-3.227581252	18.38350923	1.81E-05	0.000420598	NOT
GTF2I	-0.396123526	6.400848745	18.38042759	1.81E-05	0.00042095	NOT
RPS18P8	0.834372748	-3.345734711	18.35636684	1.83E-05	0.000425682	NOT
MAP4K2	-0.527969296	4.600218254	18.35616144	1.83E-05	0.000425682	NOT
TP53TG5	-0.763280856	0.536712948	18.34954294	1.84E-05	0.000426831	NOT
LETM1	-0.431468152	6.152653679	18.34187816	1.85E-05	0.000428219	NOT
NSUN2	-0.431800368	6.268923063	18.31974214	1.87E-05	0.000432887	NOT
EXOC6	-0.379897066	4.43022373	18.31338432	1.87E-05	0.000433997	NOT
DYNC1H1	-0.361620277	8.776953117	18.30719025	1.88E-05	0.000434858	NOT
RPL6P3	0.663072026	-1.438597199	18.30525928	1.88E-05	0.000434858	NOT
LINC00454	-3.109963589	-1.874151447	18.30517964	1.88E-05	0.000434858	DOWN
USP28	-0.375520432	4.961113312	18.2895172	1.90E-05	0.000438109	NOT
RPS8P4	0.746646745	-1.955777368	18.28342652	1.90E-05	0.000439172	NOT
RPS25P7	0.75467276	-2.801898985	18.27647853	1.91E-05	0.000440437	NOT
LINC01455	1.62934575	-4.670389658	18.25785304	1.93E-05	0.000444421	NOT
TASOR2	-0.349897988	6.36067555	18.25041027	1.94E-05	0.000445244	NOT
VWA5B2	-1.846637509	3.348716328	18.25024823	1.94E-05	0.000445244	NOT
TBX6	0.805314822	1.779692273	18.24905475	1.94E-05	0.000445244	NOT
BAALC	-1.48336891	1.367576493	18.24845799	1.94E-05	0.000445244	NOT
ANKLE1	-1.015508535	0.135474053	18.24080359	1.95E-05	0.000446694	NOT
UHRF1BP1L	-0.389504157	4.579160701	18.2370376	1.95E-05	0.000447234	NOT
FAM102B	-0.468519994	5.838912307	18.2249868	1.96E-05	0.000449727	NOT
NUP160	-0.35716377	6.020652839	18.21460337	1.97E-05	0.000451839	NOT
ATP6V0A4	1.769616693	0.377004436	18.21163391	1.98E-05	0.000452197	NOT
CENPF	-0.632524886	6.653853121	18.20119588	1.99E-05	0.000454334	NOT
MUPP	2.011553586	-4.592585799	18.19931304	1.99E-05	0.000454435	UP
MTCO3P28	1.341296619	-4.617450815	18.19768707	1.99E-05	0.000454476	NOT
CLCC1	-0.319654903	4.443544123	18.17649067	2.01E-05	0.000459211	NOT
POLR2G	0.334510355	5.413974623	18.17258017	2.02E-05	0.000459709	NOT
SNORA3B	0.73571724	-2.284351266	18.17151788	2.02E-05	0.000459709	NOT
RPL37P6	0.679340101	0.555380418	18.16888324	2.02E-05	0.000459939	NOT
SMC5	-0.439861413	5.728372841	18.16766555	2.02E-05	0.000459939	NOT
HS2ST1	-0.396164906	5.496476011	18.15986579	2.03E-05	0.000461475	NOT
MAML1	-0.302070441	6.182564999	18.15349476	2.04E-05	0.000462669	NOT
LINC00221	-2.556487188	-1.612927274	18.14849863	2.04E-05	0.000463532	DOWN
MTND4LP1	0.826959527	-2.360744299	18.14621404	2.05E-05	0.000463736	NOT
RPL18AP15	0.714978068	-2.215311243	18.14123353	2.05E-05	0.000464598	NOT
RALGAPA1	-0.358952507	4.794058444	18.1347814	2.06E-05	0.000465651	NOT
RPL31P4	0.6045976	1.313724265	18.13403466	2.06E-05	0.000465651	NOT
TRIM37	-0.343649002	4.917176408	18.12518613	2.07E-05	0.000467466	NOT
HSBP1L1	0.579257964	3.898488902	18.12112436	2.07E-05	0.000468109	NOT
SPACA3	1.66318483	-2.463625084	18.11364874	2.08E-05	0.000469595	NOT
ERCC6L2	-0.408859733	4.176278884	18.10561182	2.09E-05	0.000471226	NOT
ZNF417	-0.466138799	2.92077385	18.10213017	2.09E-05	0.000471732	NOT
ARL2	0.416032218	5.238327423	18.09393028	2.10E-05	0.00047341	NOT
ZNF721	-0.450536345	4.173431592	18.09127417	2.11E-05	0.000473714	NOT
LCLAT1	-0.37477174	4.836697873	18.0865129	2.11E-05	0.000474542	NOT
CEP104	-0.280617602	5.225386356	18.06790825	2.13E-05	0.000478841	NOT
PKD1P6	-0.568200164	3.266406797	18.06179211	2.14E-05	0.000480021	NOT
SYT6	1.063805762	-1.982529314	18.05159436	2.15E-05	0.000482209	NOT
ZFP91	-0.292297146	6.141354311	18.05027188	2.15E-05	0.000482209	NOT
ALCAM	-0.692677343	5.875980474	18.03609833	2.17E-05	0.000485448	NOT
TMEM135	-0.412197185	4.334569299	18.0290941	2.18E-05	0.000486872	NOT
PHC3	-0.36035935	6.099322361	18.02663812	2.18E-05	0.000487135	NOT
SLTM	-0.335098084	6.687789241	18.02468522	2.18E-05	0.00048727	NOT
RPL21P100	0.629857009	-1.929847457	18.01735875	2.19E-05	0.000488783	NOT
KRT6B	2.065190814	5.647492995	18.00699373	2.20E-05	0.000491085	UP
LOC100506675	0.976033408	-2.820694826	17.97591745	2.24E-05	0.000498795	NOT
KRT18P26	0.670683068	-2.664158247	17.96878961	2.25E-05	0.000500236	NOT
CIP2A	-0.526174097	3.872382809	17.96758458	2.25E-05	0.000500236	NOT
PEG3	-1.291776742	2.437545168	17.96094799	2.25E-05	0.000501609	NOT
CACNG7	1.361469001	-2.622282379	17.95918785	2.26E-05	0.000501699	NOT
RPL7AP40	0.834372235	-3.586536371	17.95033468	2.27E-05	0.00050293	NOT
MTCO2P22	0.869221798	1.908641632	17.95027107	2.27E-05	0.00050293	NOT
TEPP	1.147038793	-2.728385302	17.95003377	2.27E-05	0.00050293	NOT
RGS21	-3.058408324	-2.773652443	17.9488647	2.27E-05	0.00050293	DOWN
LOC100287856	0.973606251	-3.787175509	17.9467795	2.27E-05	0.000503107	NOT
ACR	-0.976162908	-2.120104701	17.93441773	2.29E-05	0.00050601	NOT
RPL5P24	0.552904072	-1.722781315	17.92534111	2.30E-05	0.000508032	NOT
STATH	2.827183176	-3.465773515	17.9234831	2.30E-05	0.000508032	UP
EPC2	-0.293339054	4.659286987	17.92161778	2.30E-05	0.000508032	NOT
RPL21P58	0.977103949	-3.663952261	17.9211914	2.30E-05	0.000508032	NOT
SHISA8	-1.480364882	0.135781076	17.91591589	2.31E-05	0.000509066	NOT
AIDA	-0.347130562	4.854786152	17.91346149	2.31E-05	0.000509347	NOT
RPL21P63	0.820124216	-2.909557334	17.90998028	2.32E-05	0.000509903	NOT
ZFYVE16	-0.32185826	5.257160043	17.89515727	2.33E-05	0.000513511	NOT
CCNE1	-1.208374777	4.916098345	17.87862215	2.35E-05	0.000517611	NOT
SCAF11	-0.28438867	6.968142891	17.8728798	2.36E-05	0.000518793	NOT
NDUFB4P9	1.66318896	-4.800146237	17.86782238	2.37E-05	0.000519659	NOT
DPP3P2	-1.857401432	-2.565859463	17.86690901	2.37E-05	0.000519659	NOT
KRTAP1-1	2.304829762	-3.878424625	17.86105097	2.38E-05	0.000520878	UP
RBFOX3	1.27678264	0.226790742	17.85695332	2.38E-05	0.000521361	NOT
FOXO3B	-0.541441175	0.501703003	17.85649435	2.38E-05	0.000521361	NOT
RPL5P4	0.562632376	1.472727502	17.852085	2.39E-05	0.000522188	NOT
RPS6P21	1.176211143	-3.636206596	17.84561767	2.40E-05	0.000523582	NOT
PSG2	1.147214481	-3.508962965	17.83789443	2.41E-05	0.000525327	NOT
C1QL2	-2.614190956	-1.387248966	17.83252622	2.41E-05	0.000526426	DOWN
ACAP2	-0.328835032	6.211738786	17.82774029	2.42E-05	0.000527366	NOT
CEP290	-0.443333892	4.218852918	17.81165898	2.44E-05	0.000531169	NOT
DPF1	-0.903616582	0.664902375	17.81129	2.44E-05	0.000531169	NOT
RAB4B	0.417271762	3.677169054	17.80663704	2.45E-05	0.000532082	NOT
PCNT	-0.3706308	5.560173301	17.7916277	2.46E-05	0.000535905	NOT
ITGB1	-0.4552947	8.478685838	17.78411389	2.47E-05	0.000537634	NOT
RPL36AP52	0.665860702	-2.28330842	17.78041571	2.48E-05	0.000538288	NOT
TMEM114	-1.968946202	-2.569804885	17.77739926	2.48E-05	0.000538473	NOT
GOLGA6L7	-1.92577018	-2.091076468	17.77699687	2.48E-05	0.000538473	NOT
LINC02471	2.521882638	-4.039836731	17.76953507	2.49E-05	0.000540197	UP
KRT25	2.266892772	-3.036793983	17.76624492	2.50E-05	0.00054074	UP
CEL	1.755803279	4.062726991	17.75664973	2.51E-05	0.00054308	NOT
SPPL2A	-0.338409028	6.422603401	17.74313816	2.53E-05	0.000546555	NOT
MZF1-AS1	-0.5162663	0.870560552	17.73612305	2.54E-05	0.000548177	NOT
DUOXA1	1.439518068	2.490042697	17.73281217	2.54E-05	0.000548735	NOT
MTCO1P47	1.635445311	-3.984906639	17.72778408	2.55E-05	0.000549789	NOT
SMCR8	-0.361712877	5.740218714	17.71413515	2.57E-05	0.000553349	NOT
LRRC53	3.305907289	-1.985430872	17.71151029	2.57E-05	0.000553713	UP
EIF4A1P1	1.271116758	-4.290476882	17.70403217	2.58E-05	0.000555377	NOT
FNIP1	-0.341737009	5.030322009	17.70305832	2.58E-05	0.000555377	NOT
ZNF146	-0.337467261	6.385818706	17.70002603	2.59E-05	0.00055549	NOT
CSPG4P10	-0.901590371	2.71511193	17.69986182	2.59E-05	0.00055549	NOT
MTMR4	-0.362012951	5.533085796	17.6985648	2.59E-05	0.00055549	NOT
HEPHL1	1.352189339	0.577293755	17.6946971	2.59E-05	0.000556221	NOT
UPK1A	1.526079218	-0.513650648	17.68296808	2.61E-05	0.000559259	NOT
SMIM2-AS1	1.1865556	0.994992585	17.67699797	2.62E-05	0.000560615	NOT
NF1	-0.347892678	6.831925663	17.67528257	2.62E-05	0.000560719	NOT
RPS17P3	0.662860118	-2.242603844	17.67221863	2.62E-05	0.000561119	NOT
ABCA2	-0.56551632	6.520758187	17.67000198	2.63E-05	0.000561119	NOT
RHOBTB1	-0.66410487	4.528365025	17.66983757	2.63E-05	0.000561119	NOT
IPP	-0.343613645	3.788506695	17.66131074	2.64E-05	0.000563238	NOT
CENPC	-0.340231017	4.052356928	17.6528275	2.65E-05	0.000565017	NOT
MTCYBP15	1.543819584	-4.466423097	17.65259565	2.65E-05	0.000565017	NOT
ZDHHC1	0.651069561	4.48100143	17.63190959	2.68E-05	0.000570788	NOT
RPS2P10	0.810170679	-3.363362385	17.62731427	2.69E-05	0.000571761	NOT
NSD2	-0.423164096	6.709419461	17.62526267	2.69E-05	0.000571971	NOT
DYNLL2-DT	1.573816042	-3.842017817	17.62182638	2.69E-05	0.000572597	NOT
RAD50	-0.342101435	6.147677679	17.61647257	2.70E-05	0.000573803	NOT
UGT3A2	-1.857860465	0.017069051	17.60551012	2.72E-05	0.00057671	NOT
RPL7AP64	0.751449569	-1.928210436	17.59917239	2.73E-05	0.000578224	NOT
MARCHF6	-0.361922123	7.070510483	17.59582818	2.73E-05	0.000578465	NOT
RPL37P25	1.317545886	-4.345250254	17.59568079	2.73E-05	0.000578465	NOT
RPL31P24	1.659182359	-4.587492658	17.59174566	2.74E-05	0.000579252	NOT
RN7SL636P	1.533571255	-3.780294825	17.58088769	2.75E-05	0.000582157	NOT
KPNA4	-0.315249877	6.962611322	17.57317174	2.76E-05	0.00058411	NOT
RPL7AP73	0.76590584	-3.234896123	17.56376545	2.78E-05	0.000586366	NOT
GATAD2B	-0.292057738	5.889587471	17.56315306	2.78E-05	0.000586366	NOT
TPTEP1	1.170010981	2.84929834	17.55921962	2.78E-05	0.000587165	NOT
NMD3	-0.346968915	5.737602184	17.55178373	2.80E-05	0.00058905	NOT
C1orf162	0.697126244	3.929417728	17.5424473	2.81E-05	0.000591531	NOT
LINC00970	1.554284551	-2.989205611	17.52753136	2.83E-05	0.000595525	NOT
RPS4XP18	0.898994149	-3.544873986	17.52697373	2.83E-05	0.000595525	NOT
RPL36AP46	0.770420476	-2.610722419	17.51714431	2.85E-05	0.000598191	NOT
RPL9P17	0.652075736	-2.155141426	17.50906714	2.86E-05	0.000600315	NOT
LINC01749	-1.650446853	-2.201909097	17.49776916	2.88E-05	0.000603468	NOT
IQCA1L	2.004836625	-4.234974178	17.49506703	2.88E-05	0.000603902	UP
REST	-0.301681812	5.827836559	17.49295018	2.88E-05	0.000604151	NOT
RPL10P2	0.667305126	-1.841650126	17.48982942	2.89E-05	0.000604719	NOT
POLR2I	0.446288792	4.469443742	17.47425935	2.91E-05	0.000608681	NOT
CRKL	-0.298349858	6.41639811	17.47354639	2.91E-05	0.000608681	NOT
RPL21P36	1.056960907	-3.825327574	17.47341895	2.91E-05	0.000608681	NOT
HELLS	-0.492836129	5.111228638	17.46556132	2.93E-05	0.000610774	NOT
TPT1P3	0.791180826	-3.39842484	17.45951475	2.93E-05	0.000612292	NOT
HCG18	-0.374727721	5.242801501	17.45378837	2.94E-05	0.00061371	NOT
TMEM120B	-0.333306412	4.062725495	17.45187075	2.95E-05	0.000613901	NOT
IFI27	0.733978507	8.098152747	17.44304968	2.96E-05	0.000616326	NOT
TNPO2	-0.316232337	6.429779033	17.43843899	2.97E-05	0.000617082	NOT
CSNK2B	0.393314703	5.991814534	17.43807002	2.97E-05	0.000617082	NOT
RMRP	1.183929836	-3.537123609	17.43084416	2.98E-05	0.000619001	NOT
CCDC187	-1.394031218	0.700062221	17.41817044	3.00E-05	0.000622709	NOT
MRPL23	0.484872678	4.89156157	17.41397724	3.01E-05	0.000623651	NOT
BRAF	-0.312998809	5.041491229	17.40452531	3.02E-05	0.000625517	NOT
MPHOSPH9	-0.416648094	4.387456244	17.40444626	3.02E-05	0.000625517	NOT
LONRF1	-0.581927091	4.133386069	17.40433792	3.02E-05	0.000625517	NOT
RPS15AP20	0.88363529	-3.71881092	17.39896136	3.03E-05	0.000626854	NOT
NTN3	-1.251764802	-1.238226981	17.39691741	3.03E-05	0.000627094	NOT
DBET	1.593411536	-4.321659389	17.394752	3.04E-05	0.000627375	NOT
RPS6P10	0.528658555	-0.322632706	17.3884239	3.05E-05	0.000629032	NOT
MDM2	-0.571658872	6.616965949	17.38497697	3.05E-05	0.000629738	NOT
DDIAS	-0.583880448	3.454147136	17.38290944	3.06E-05	0.000629988	NOT
RPS2P51	0.509257816	-1.086606278	17.38111552	3.06E-05	0.000630148	NOT
MON1B	-0.287140052	6.356971308	17.3795837	3.06E-05	0.000630221	NOT
CYP3A4	1.837068685	2.7556473	17.36987719	3.08E-05	0.000632854	NOT
DCP2	-0.379813547	5.082961231	17.36904042	3.08E-05	0.000632854	NOT
ATP6V1F	0.436530301	6.25190629	17.35752669	3.10E-05	0.000636261	NOT
CLNS1AP1	1.083198235	-3.753726028	17.3553929	3.10E-05	0.000636538	NOT
RPL23AP28	0.898733271	-4.108284809	17.35149229	3.11E-05	0.000637407	NOT
HELZ	-0.30448878	6.191024591	17.33944776	3.13E-05	0.000641019	NOT
PHAX	-0.302461096	4.537683026	17.33642239	3.13E-05	0.0006416	NOT
TTF2	-0.412573368	4.996126562	17.33273539	3.14E-05	0.000642405	NOT
ZFR2	-1.46905738	-0.893345515	17.32214214	3.15E-05	0.000645021	NOT
MSH3	-0.37810501	4.129974141	17.32133919	3.16E-05	0.000645021	NOT
RNA5-8SP6	1.076139572	-1.786878637	17.32110422	3.16E-05	0.000645021	NOT
P2RY8	-1.133008257	4.019274651	17.31630936	3.16E-05	0.000646209	NOT
ARHGAP42-AS1	-0.612065057	-0.874460261	17.31346276	3.17E-05	0.000646735	NOT
IGHD2-21	2.359264574	-3.955084323	17.30824534	3.18E-05	0.00064807	UP
BLACE	-1.913576942	-3.204621068	17.30321929	3.19E-05	0.000649343	NOT
RPL32P20	0.758657304	-2.780189851	17.30106042	3.19E-05	0.000649638	NOT
LINC01395	1.686795274	-3.336978457	17.29258077	3.20E-05	0.000652098	NOT
ZSCAN1	-1.246208743	-2.424172105	17.28667668	3.21E-05	0.000653682	NOT
RPL18AP1	0.628983598	-1.767281971	17.28312212	3.22E-05	0.00065446	NOT
RPLP2	0.461657634	9.504340068	17.27717944	3.23E-05	0.000656064	NOT
RPL17P45	1.810673752	-4.454929971	17.25653055	3.27E-05	0.000662781	NOT
RPL9P18	0.610395859	-1.225738874	17.24088877	3.29E-05	0.000667806	NOT
EEF1A1P34	0.768275382	-3.000636222	17.23832823	3.30E-05	0.000668253	NOT
BCAP31P2	1.161016712	-3.894988465	17.22960359	3.31E-05	0.000670873	NOT
TENT4A	-0.391013807	5.178829197	17.21785641	3.33E-05	0.000674577	NOT
TAOK1	-0.323306013	6.629202718	17.20395468	3.36E-05	0.000679071	NOT
CEP135	-0.390479203	3.631655675	17.19962364	3.37E-05	0.00068016	NOT
ACTL8	1.971881064	1.684358753	17.19209642	3.38E-05	0.000682016	NOT
RPL7P55	1.990048929	-4.816608446	17.19187446	3.38E-05	0.000682016	NOT
ZNF559	-0.644044772	2.760098926	17.1893618	3.38E-05	0.000682458	NOT
ZNF587B	-0.425967062	3.55326259	17.18280235	3.39E-05	0.000684356	NOT
PCARE	1.523708487	-3.227736563	17.17844648	3.40E-05	0.000685091	NOT
ZFX	-0.364304513	5.353451362	17.17819952	3.40E-05	0.000685091	NOT
EIF1P5	0.847966252	-1.829123109	17.17456157	3.41E-05	0.000685621	NOT
PRDM10	-0.350067547	4.065846855	17.17417007	3.41E-05	0.000685621	NOT
DENND4B	-0.330602656	5.963768545	17.16844299	3.42E-05	0.000686936	NOT
DNAJC3	-0.398562337	6.732147491	17.16797306	3.42E-05	0.000686936	NOT
PSMB3	0.44364898	7.180051599	17.16439999	3.43E-05	0.000687767	NOT
LINC00575	2.018915874	-4.467604979	17.15633551	3.44E-05	0.000690229	UP
ZNF155	-0.704967621	1.248299557	17.15282961	3.45E-05	0.00069104	NOT
RPL23AP48	0.678996714	-2.424900621	17.14429071	3.46E-05	0.000693443	NOT
GAPDHP26	1.139307771	-4.116886686	17.14368838	3.47E-05	0.000693443	NOT
TEX46	1.057818564	-3.600409393	17.14183125	3.47E-05	0.000693657	NOT
LNPK	-0.305868513	5.515679294	17.13939398	3.47E-05	0.000694083	NOT
IL32	0.724828175	7.354204882	17.13123058	3.49E-05	0.000696606	NOT
CD200R1	0.83105847	1.494264939	17.10514539	3.54E-05	0.000705767	NOT
LINC01697	1.194434574	-1.501123099	17.09752105	3.55E-05	0.000708133	NOT
PIP5K1A	-0.329560317	6.033524491	17.08700955	3.57E-05	0.000711587	NOT
ZNF562	-0.337456742	5.391016206	17.08196837	3.58E-05	0.000713003	NOT
PDILT	2.060530603	-1.626017144	17.07344639	3.60E-05	0.000715732	UP
RPL7P54	0.888278046	-3.873412851	17.0716898	3.60E-05	0.000715917	NOT
PHACTR2	-0.37186304	5.889043007	17.06339058	3.62E-05	0.000718574	NOT
C5orf64	1.309790723	-3.528731586	17.0614444	3.62E-05	0.000718832	NOT
CTSW	0.915424093	2.687828524	17.0552323	3.63E-05	0.000720708	NOT
RPL31P63	0.628366461	-1.190430128	17.04607883	3.65E-05	0.000723709	NOT
CNOT6L	-0.320378273	5.756634129	17.04053836	3.66E-05	0.000725342	NOT
INCENP	-0.406022971	5.433046661	17.03798055	3.66E-05	0.000725838	NOT
EEF1A1P20	1.066078719	-3.907984558	17.02337732	3.69E-05	0.000730852	NOT
GLG1	-0.314152379	7.8137863	17.02238874	3.69E-05	0.000730852	NOT
APOH	-1.849252383	1.194551841	17.01954464	3.70E-05	0.000731463	NOT
SMARCAD1	-0.342096123	5.309921538	17.01626879	3.71E-05	0.000732241	NOT
LINC02777	0.568426332	-0.612785841	17.00797069	3.72E-05	0.000734962	NOT
CAD	-0.400242178	6.635245247	16.99932041	3.74E-05	0.000737759	NOT
HASPIN	-0.552750771	2.987955013	16.99824744	3.74E-05	0.000737759	NOT
MAPK8	-0.331007416	5.062751274	16.99157781	3.75E-05	0.000739867	NOT
RPS10P30	0.738772269	-3.106392636	16.98662243	3.76E-05	0.000741311	NOT
UBFD1	-0.321043057	5.702468077	16.98070278	3.78E-05	0.000743136	NOT
RPS2P31	0.607677139	-2.106947244	16.97284221	3.79E-05	0.000745653	NOT
LINC02271	1.816646926	-4.327754271	16.97119165	3.80E-05	0.000745653	NOT
NDUFC1	0.463112852	5.292528643	16.97053203	3.80E-05	0.000745653	NOT
SFN	0.92449422	7.467458874	16.96388225	3.81E-05	0.000747777	NOT
RNU6-10P	1.363588866	-2.425658213	16.96222706	3.81E-05	0.000747938	NOT
RPL21P55	0.79849868	-3.440341394	16.95266725	3.83E-05	0.000751109	NOT
IGKV2-4	1.870937906	-3.244376928	16.95170202	3.83E-05	0.000751109	NOT
MYL3	-1.447112496	-1.458661992	16.94959108	3.84E-05	0.000751451	NOT
KRT16P3	2.052108151	-2.790864162	16.94262562	3.85E-05	0.000753719	UP
JADE1	-0.459775348	5.49156835	16.93159868	3.88E-05	0.000757614	NOT
MYH8	-2.026564834	-1.519366271	16.91292454	3.91E-05	0.000764603	DOWN
LINC02902	1.600930537	-3.822145163	16.90795718	3.92E-05	0.000766105	NOT
RPL8P3	0.567554554	0.762863152	16.89337752	3.95E-05	0.000771507	NOT
LINC00885	1.394585512	-2.070717741	16.89016212	3.96E-05	0.00077231	NOT
MYO5C	-0.539217429	6.100757061	16.88859234	3.96E-05	0.000772445	NOT
SNRNP200	-0.3392559	8.220134917	16.88058252	3.98E-05	0.000775205	NOT
OPRL1	-1.006759528	1.06962238	16.87432663	3.99E-05	0.000776817	NOT
KIDINS220	-0.289384799	6.21081411	16.87416589	3.99E-05	0.000776817	NOT
RPS27P22	0.921777537	-4.036674791	16.87041583	4.00E-05	0.000777847	NOT
OGA	-0.335518877	6.686716808	16.86171935	4.02E-05	0.000780911	NOT
RPS18P10	0.777894981	-3.265342052	16.85869611	4.03E-05	0.000781555	NOT
ATP6V0E1P4	1.466344547	-4.407052221	16.85738	4.03E-05	0.000781555	NOT
CRH	-3.205697245	-2.138077463	16.85645323	4.03E-05	0.000781555	DOWN
DDI2	-0.331448456	5.733114166	16.85172342	4.04E-05	0.000782996	NOT
KISS1	1.147328508	-0.317432384	16.84573254	4.05E-05	0.000784963	NOT
ZNF678	-0.422061617	3.471532026	16.84403349	4.06E-05	0.000785156	NOT
RPL7P60	0.893833004	-2.658019409	16.83994768	4.07E-05	0.000786339	NOT
AGPS	-0.310645774	5.948582888	16.83322327	4.08E-05	0.000788389	NOT
ATM	-0.465548897	5.720295985	16.83254885	4.08E-05	0.000788389	NOT
REG1B	2.836193466	6.420178012	16.82690136	4.09E-05	0.000790228	UP
SLC10A6	1.061436599	-0.236315225	16.82391929	4.10E-05	0.000790586	NOT
KCNQ3	-1.014305526	2.270912635	16.82358889	4.10E-05	0.000790586	NOT
MYO9A	-0.398844256	5.146951049	16.81431309	4.12E-05	0.000793947	NOT
RPL21P128	0.682280124	-2.598199582	16.80895266	4.13E-05	0.00079566	NOT
RPS20	0.457628599	9.701645512	16.8077772	4.14E-05	0.00079566	NOT
NDST4	-1.666981056	-1.462105756	16.80263181	4.15E-05	0.000796907	NOT
NUS1	-0.334203927	5.304817715	16.80236119	4.15E-05	0.000796907	NOT
FER	-0.524876461	4.247086188	16.78818638	4.18E-05	0.000802028	NOT
RPL23AP31	0.650695154	-3.222249824	16.78776607	4.18E-05	0.000802028	NOT
RPL18P3	0.734578716	-2.799556003	16.78557164	4.19E-05	0.00080244	NOT
UQCR10	0.440710275	6.172446075	16.78263047	4.19E-05	0.000803169	NOT
AMER2	1.304782793	-2.845781557	16.77762786	4.20E-05	0.000804773	NOT
ZBED5-AS1	0.586341502	2.53398415	16.77520954	4.21E-05	0.000805282	NOT
DDX17	-0.312317678	8.838056013	16.77076472	4.22E-05	0.000806654	NOT
TGM7	2.246672577	-3.856172217	16.76732246	4.23E-05	0.000807601	UP
GFPT1	-0.482961513	7.714956237	16.76191752	4.24E-05	0.00080811	NOT
LOC401677	0.89851119	-3.391746578	16.76158553	4.24E-05	0.00080811	NOT
SLC12A1	1.403335245	-2.33958227	16.76138528	4.24E-05	0.00080811	NOT
ZC3H11A	-0.331356544	7.109019193	16.76127412	4.24E-05	0.00080811	NOT
ZNF8-ERVK3-1	-0.579160963	-0.515160951	16.75905361	4.24E-05	0.00080854	NOT
FOXN2	-0.389965732	5.036623989	16.75157702	4.26E-05	0.000811215	NOT
FLOT1	0.351026639	7.005862305	16.74922982	4.27E-05	0.000811701	NOT
INKA1	0.680085969	0.475950113	16.74224413	4.28E-05	0.000813922	NOT
TIMM23B	-0.341354632	2.761764364	16.74162938	4.28E-05	0.000813922	NOT
RIC1	-0.449000068	4.910589007	16.73714089	4.29E-05	0.00081533	NOT
RC3H1	-0.289021823	5.685355579	16.73229111	4.30E-05	0.000816898	NOT
DNAJB14	-0.310714814	5.214889733	16.73083306	4.31E-05	0.000817006	NOT
LOC105370616	1.205029751	-2.988977426	16.72811606	4.31E-05	0.000817658	NOT
PIK3CB	-0.391862909	5.961496323	16.72659229	4.32E-05	0.000817795	NOT
RPL27P11	0.569272454	-0.756415651	16.71119995	4.35E-05	0.000823934	NOT
MAPK1	-0.286724405	7.289461246	16.70019334	4.38E-05	0.000828203	NOT
SPATA22	1.556144535	-3.129519245	16.6934376	4.39E-05	0.000830389	NOT
RPL7AP35	-0.768363253	-2.905530417	16.69279085	4.39E-05	0.000830389	NOT
TMEM179B	0.359376868	5.78343483	16.68838976	4.40E-05	0.000831791	NOT
PPIAP83	0.998379856	-4.028780996	16.68398363	4.42E-05	0.000833198	NOT
CCP110	-0.403340563	4.566162011	16.68224136	4.42E-05	0.000833437	NOT
CRABP2	1.306008848	4.73130587	16.68072139	4.42E-05	0.000833578	NOT
KHSRPP1	-1.001638871	-0.674001706	16.67868494	4.43E-05	0.000833947	NOT
RPL21P130	0.835342296	-3.525688281	16.66103724	4.47E-05	0.000841211	NOT
MYO5BP3	1.329876773	-3.61292786	16.64771792	4.50E-05	0.000846605	NOT
DDX18P2	1.340774648	-4.284519223	16.64341594	4.51E-05	0.000847993	NOT
CTRB2	1.432953863	-2.843191204	16.60584297	4.60E-05	0.000864307	NOT
TSR1	-0.35386112	5.305356247	16.60389486	4.61E-05	0.000864307	NOT
ND2	0.524352687	12.79211885	16.60292715	4.61E-05	0.000864307	NOT
ESCO2	-0.566415728	4.073517796	16.60196622	4.61E-05	0.000864307	NOT
GABPA	-0.294457166	4.909339723	16.60130991	4.61E-05	0.000864307	NOT
IGLV3-22	2.197822357	-2.169261749	16.59625942	4.62E-05	0.000866068	UP
BBX	-0.354471056	6.107589777	16.59110646	4.64E-05	0.00086788	NOT
CDV3	-0.298419431	7.246880942	16.58627159	4.65E-05	0.00086955	NOT
ALG10	-0.439709951	2.268306733	16.58314311	4.66E-05	0.00087044	NOT
LRRC36	0.978438266	0.310748347	16.57946171	4.67E-05	0.000871586	NOT
FUBP1	-0.296477745	6.529892774	16.57705342	4.67E-05	0.000872148	NOT
ANKRD11	-0.310223553	7.503219779	16.56851342	4.69E-05	0.000875537	NOT
APAF1	-0.401671471	4.909647361	16.56552822	4.70E-05	0.000876302	NOT
SUZ12	-0.384282167	5.914312141	16.56448614	4.70E-05	0.000876302	NOT
RPL21P17	0.659854031	-2.397145603	16.56296637	4.71E-05	0.000876458	NOT
SVBP	0.37132376	2.99479584	16.55422129	4.73E-05	0.00087996	NOT
ACNATP	1.725134281	-3.185574922	16.54868123	4.74E-05	0.000881985	NOT
OPCML	-1.174184234	-0.52573382	16.54673735	4.75E-05	0.00088234	NOT
PLB1	0.76975816	2.300580264	16.54348909	4.75E-05	0.000883302	NOT
ATOX1	0.417126966	5.082336353	16.54179404	4.76E-05	0.000883542	NOT
SELENOH	0.323962866	5.340917398	16.53759994	4.77E-05	0.000884557	NOT
FGF4	-1.729533672	-2.308160531	16.53725988	4.77E-05	0.000884557	NOT
EIF6	0.411495159	7.271606371	16.53521853	4.78E-05	0.000884961	NOT
GPATCH8	-0.256614018	6.122651635	16.52113342	4.81E-05	0.000891006	NOT
ND1	0.572604956	12.56840162	16.51421776	4.83E-05	0.000893707	NOT
HCFC1R1	0.468873126	5.147693844	16.51244927	4.83E-05	0.000893773	NOT
NOC3L	-0.350942503	4.384693425	16.5117287	4.84E-05	0.000893773	NOT
KRTAP4-11	2.217135284	-4.526022551	16.50732948	4.85E-05	0.000895294	UP
MSH2	-0.422479779	5.033799206	16.48190896	4.91E-05	0.000906818	NOT
RPL17P33	0.679650334	-2.27682539	16.47484664	4.93E-05	0.000909325	NOT
DCAF16	-0.320974453	5.30715682	16.47433023	4.93E-05	0.000909325	NOT
BTN1A1	-1.331985518	-0.001122471	16.46840171	4.95E-05	0.00091161	NOT
SIRT1	-0.314565584	4.689215073	16.46629675	4.95E-05	0.000911769	NOT
MSH6	-0.376828348	5.657595194	16.46483002	4.96E-05	0.000911769	NOT
INTS3	-0.330798561	5.951300481	16.4645638	4.96E-05	0.000911769	NOT
OTUD7B	-0.311099529	5.380219911	16.45510188	4.98E-05	0.000915767	NOT
ZMAT5	0.408785104	2.916606923	16.44891587	5.00E-05	0.000918194	NOT
SENP6	-0.297164696	6.138803266	16.44458868	5.01E-05	0.000919727	NOT
OR7E101P	-3.037941543	-3.443109235	16.44082438	5.02E-05	0.000920541	DOWN
PPIAP86	0.852562911	-3.834005038	16.44057999	5.02E-05	0.000920541	NOT
DNAI7	1.170096718	-0.299312053	16.43851067	5.03E-05	0.000920981	NOT
PRDM15	-0.360630384	3.522911034	16.43689102	5.03E-05	0.000921	NOT
KNDC1	-1.380803533	1.504302798	16.43614487	5.03E-05	0.000921	NOT
FCER1G	0.709625645	6.063799408	16.43174915	5.04E-05	0.000922573	NOT
RPL10P15	0.63745404	0.31168367	16.42831436	5.05E-05	0.00092368	NOT
HCST	0.805519275	2.676287042	16.40889763	5.10E-05	0.000932619	NOT
PSMA2P3	0.696609384	-3.117732617	16.40303829	5.12E-05	0.000934934	NOT
BPNT2P1	2.080192746	-4.534909612	16.38118959	5.18E-05	0.000945195	UP
RPS18P6	0.825779968	-3.710426686	16.36878714	5.21E-05	0.000950819	NOT
PIK3C2A	-0.309585585	6.557862819	16.35700134	5.25E-05	0.000956166	NOT
RPS23P1	0.552643187	-1.676882063	16.34921552	5.27E-05	0.000959517	NOT
IFITM2	0.638343145	7.117824852	16.33821823	5.30E-05	0.000964512	NOT
RPL23AP27	1.212695121	-4.569792172	16.33658479	5.30E-05	0.000964756	NOT
CELA2A	1.354843725	-3.046620803	16.33094208	5.32E-05	0.000966588	NOT
KIF5C	-1.045847572	1.938154956	16.33068093	5.32E-05	0.000966588	NOT
OTUD3	-0.501574759	3.767246936	16.32278137	5.34E-05	0.000970035	NOT
DUX4L47	1.339189928	-4.724243398	16.3194072	5.35E-05	0.000971173	NOT
RPL26P4	0.610306188	0.473640918	16.30881734	5.38E-05	0.000976022	NOT
SHLD2	-0.331842106	4.751033977	16.3060235	5.39E-05	0.000976869	NOT
ADGRD2	-1.257454106	-1.394997703	16.30470131	5.39E-05	0.000976957	NOT
AIF1	0.657003073	4.150863231	16.29527537	5.42E-05	0.000981234	NOT
CLPX	-0.284803951	5.544038398	16.29409435	5.42E-05	0.00098125	NOT
CEACAM20	-1.454898523	-0.884429561	16.29070586	5.43E-05	0.000982411	NOT
NFIA-AS2	1.627975373	-1.281185502	16.28708854	5.44E-05	0.000983693	NOT
ZNF841	-0.531618202	3.804979425	16.28047344	5.46E-05	0.000986536	NOT
ROMO1	0.425734907	5.703599867	16.2763644	5.47E-05	0.00098808	NOT
TIMM17B	0.479317379	5.550125232	16.26493683	5.51E-05	0.000993456	NOT
RPL5P17	0.543347772	-0.829615794	16.262559	5.51E-05	0.000994103	NOT
RPS3AP22	0.685478989	-3.236122346	16.251762	5.55E-05	0.000999181	NOT
ZNF221	-0.669362068	0.556124902	16.24346914	5.57E-05	0.001002959	NOT
TEKT4	1.20782847	-3.505493521	16.22910945	5.61E-05	0.001009195	NOT
RPS4XP19	0.724332572	-2.484294187	16.22858306	5.61E-05	0.001009195	NOT
ISM2	1.607839215	-0.060502277	16.22830128	5.61E-05	0.001009195	NOT
ALB	-2.217149926	3.106492135	16.22416343	5.63E-05	0.001010793	DOWN
MORF4L1	-0.290808521	7.234798989	16.21620368	5.65E-05	0.001014438	NOT
DMBT1L1	1.589172836	-3.876123055	16.20811625	5.68E-05	0.001018166	NOT
CEP192	-0.417970035	5.081833709	16.20571548	5.68E-05	0.001018845	NOT
NNT	-0.501769133	6.138533761	16.20030332	5.70E-05	0.001021146	NOT
MICOS13	0.430809931	4.843429207	16.19767717	5.71E-05	0.00102195	NOT
DDX1	-0.512900476	6.716639125	16.1895639	5.73E-05	0.001025721	NOT
FANCM	-0.408426915	2.969600965	16.18626994	5.74E-05	0.001026801	NOT
RSBN1	-0.30930189	4.84118987	16.18529955	5.74E-05	0.001026801	NOT
SMCHD1	-0.387226814	6.413597443	16.17607222	5.77E-05	0.001031198	NOT
TTPA	-1.279113964	0.782354015	16.16856695	5.79E-05	0.001034672	NOT
IRX1	1.53214183	-2.689337394	16.16409267	5.81E-05	0.001036112	NOT
EAPP	0.320978219	4.925081736	16.16366798	5.81E-05	0.001036112	NOT
NFRKB	-0.337299841	5.386127639	16.16187549	5.82E-05	0.001036474	NOT
HACD3	-0.427873785	7.193152325	16.15568327	5.83E-05	0.001038693	NOT
LOC100419912	1.959134682	-4.010398835	16.15556557	5.83E-05	0.001038693	NOT
APOOL	-0.383776895	5.281998269	16.14432747	5.87E-05	0.001043733	NOT
STX18P1	1.044345915	-1.803131584	16.14413829	5.87E-05	0.001043733	NOT
LINC00173	0.822416053	-0.98988766	16.14207555	5.88E-05	0.001044249	NOT
SLC26A4	-1.000361447	-0.043453502	16.13678802	5.89E-05	0.001046545	NOT
SPIN4	-0.703132077	4.381576295	16.13564609	5.90E-05	0.001046554	NOT
CRP	2.040130033	-1.939672259	16.13333496	5.90E-05	0.001046983	UP
PRPF4B	-0.308733195	6.39007979	16.13261781	5.91E-05	0.001046983	NOT
PRR35	1.563879997	-3.295214035	16.12425839	5.93E-05	0.001050991	NOT
SMG6	-0.341026568	4.710509474	16.11647665	5.96E-05	0.001053965	NOT
ALOX12	0.940432578	1.872319369	16.11616585	5.96E-05	0.001053965	NOT
UQCR11	0.397114579	6.230017553	16.1155375	5.96E-05	0.001053965	NOT
PSENEN	0.478552216	5.391374533	16.10852693	5.98E-05	0.001057247	NOT
FMO2	1.234203414	4.093015767	16.10646149	5.99E-05	0.001057775	NOT
SMC3	-0.363770384	6.490813623	16.10119015	6.00E-05	0.001060096	NOT
QTRT2	-0.342916944	4.677938211	16.09278168	6.03E-05	0.001064184	NOT
MBNL3	-0.567883359	5.9303037	16.0900232	6.04E-05	0.001065106	NOT
RPL21P16	0.583024367	3.242107013	16.08698643	6.05E-05	0.001066185	NOT
EEF1GP4	0.708548348	-3.219495092	16.08250872	6.06E-05	0.001068079	NOT
EIF3IP1	0.732394229	-3.667302124	16.07214247	6.10E-05	0.001073308	NOT
LINC00114	1.777484326	-0.573588017	16.07022226	6.10E-05	0.001073764	NOT
CACNG2	1.30991597	-3.400465365	16.0656761	6.12E-05	0.001075711	NOT
ZBED6	-0.500500644	3.546410286	16.05887776	6.14E-05	0.001078945	NOT
SLC33A1	-0.346457489	5.573844338	16.0546064	6.15E-05	0.001080745	NOT
ANGPTL3	0.906519294	-0.961297361	16.04585621	6.18E-05	0.001085113	NOT
GAPDHP51	1.104732108	-2.848785558	16.02328543	6.26E-05	0.001097037	NOT
CGB8	-2.831655532	-2.020569159	16.02293762	6.26E-05	0.001097037	DOWN
RSF1	-0.293680148	6.189529503	16.02079541	6.27E-05	0.00109725	NOT
MTCO1P23	1.570973721	-4.14924762	16.01982805	6.27E-05	0.00109725	NOT
ZNF197	-0.31319537	3.901454727	16.01923799	6.27E-05	0.00109725	NOT
DIO2-AS1	1.815994454	-3.912970121	16.01386879	6.29E-05	0.001099722	NOT
MTCO1P53	0.718683757	2.153771409	16.00714074	6.31E-05	0.00110299	NOT
SEL1L	-0.352226864	7.058762205	16.00414171	6.32E-05	0.001104093	NOT
ARCN1	-0.301912264	7.8338057	15.99839536	6.34E-05	0.001106801	NOT
TCERG1	-0.305225325	6.003758863	15.99546761	6.35E-05	0.001107227	NOT
RPS18P4	0.917694986	-3.775385333	15.99545489	6.35E-05	0.001107227	NOT
CADM1	-1.043182963	4.837753224	15.9917412	6.36E-05	0.001108323	NOT
ZNF70	-0.399615814	3.393762976	15.99137146	6.36E-05	0.001108323	NOT
RPGRIP1	0.758446538	-0.261019058	15.98981989	6.37E-05	0.001108584	NOT
LAMP5	1.060741649	1.795217985	15.98365439	6.39E-05	0.001111339	NOT
CEACAM16	1.370125812	-1.56041642	15.98291479	6.39E-05	0.001111339	NOT
RPS27AP16	0.463129889	3.354731097	15.97212766	6.43E-05	0.001117039	NOT
OVOL3	-0.938039593	-2.076690017	15.96807763	6.44E-05	0.001118781	NOT
COX6B1	0.439349287	7.518860182	15.96635455	6.45E-05	0.001119148	NOT
RPE65	1.58141403	-1.962121397	15.954651	6.49E-05	0.001125351	NOT
COL4A3	-1.083833773	1.860319681	15.95369192	6.49E-05	0.001125351	NOT
SLC18A2	-1.255341072	2.255858838	15.94246235	6.53E-05	0.00113139	NOT
MSRB1	0.460887593	5.036071952	15.9357072	6.55E-05	0.001134776	NOT
PSMC2P1	0.691129174	-1.935833299	15.93318146	6.56E-05	0.001135633	NOT
ZNF620	-0.515879648	2.280888715	15.92959405	6.57E-05	0.00113675	NOT
BRIX1P1	0.997611412	-3.891627439	15.92912766	6.58E-05	0.00113675	NOT
PCGF2	0.523729973	5.302778693	15.92411598	6.59E-05	0.001138782	NOT
SCARNA21	0.832462457	-2.052369068	15.92355561	6.60E-05	0.001138782	NOT
RPL27P1	0.692151117	-0.968710871	15.91337536	6.63E-05	0.001144262	NOT
PPP2R2B	0.881125735	0.866473787	15.90812271	6.65E-05	0.001146779	NOT
TAPT1	-0.344819714	4.406725402	15.90666896	6.65E-05	0.001146997	NOT
PSKH2	-4.091974869	-1.938612787	15.90311703	6.67E-05	0.001148489	DOWN
DNAJC10	-0.346371873	7.16269202	15.89995393	6.68E-05	0.001149746	NOT
RPL36P12	0.611604657	-2.271557824	15.89847005	6.68E-05	0.001149985	NOT
RPL21P92	0.86897862	-3.530971384	15.88803513	6.72E-05	0.001155677	NOT
RRN3	-0.31867846	5.305576929	15.88674939	6.72E-05	0.001155797	NOT
LOC100288683	0.697839593	-2.938740897	15.88370475	6.74E-05	0.001156991	NOT
ACTR2	-0.296362149	8.022388358	15.87929084	6.75E-05	0.001159026	NOT
INPP4A	-0.369720903	5.076732603	15.87713235	6.76E-05	0.001159682	NOT
IL1F10	2.110997874	-4.465869437	15.87365742	6.77E-05	0.001161146	UP
CISD3	0.529549662	5.394074942	15.86588779	6.80E-05	0.001165018	NOT
ESCO1	-0.415201868	4.655952917	15.86518493	6.80E-05	0.001165018	NOT
DYNC1LI2	-0.314843369	6.36361305	15.85812864	6.83E-05	0.00116805	NOT
METTL26	0.404722578	5.991015838	15.85636766	6.83E-05	0.00116805	NOT
HLA-A	0.551199488	10.03897486	15.85617843	6.83E-05	0.00116805	NOT
ASPM	-0.546944356	5.501224104	15.85592805	6.84E-05	0.00116805	NOT
IGHD5-12	2.741494643	-3.984414179	15.85451257	6.84E-05	0.001168255	UP
NBPF9	-0.439895672	3.240450909	15.85008533	6.86E-05	0.001169708	NOT
DBH	-0.912012906	-0.589829548	15.84999688	6.86E-05	0.001169708	NOT
DGUOK	0.347771838	5.264063022	15.84707925	6.87E-05	0.001170844	NOT
HIVEP1	-0.330246453	5.324255386	15.84489469	6.88E-05	0.001171527	NOT
ECHDC3	1.123013369	2.914516836	15.83642908	6.91E-05	0.001176109	NOT
SMAD9	-1.0168931	4.055680329	15.83014568	6.93E-05	0.001179348	NOT
TIMELESS	-0.461928382	5.531207463	15.82506433	6.95E-05	0.001181845	NOT
YTHDC2	-0.388699663	5.08003401	15.81985166	6.97E-05	0.001184431	NOT
TOMM7	0.375437432	6.571595722	15.81437342	6.99E-05	0.0011866	NOT
SPTBN1	-0.460869463	9.530421316	15.81423598	6.99E-05	0.0011866	NOT
SEC61G	0.6700623	6.299949071	15.79773583	7.05E-05	0.001196312	NOT
SYT3	-1.192418194	-0.351779298	15.78715769	7.09E-05	0.001202336	NOT
RPL4P3	0.487408614	-0.513796672	15.78457184	7.10E-05	0.001203297	NOT
RPRD2	-0.285445567	6.694584454	15.77567638	7.13E-05	0.001207557	NOT
CEP128	-0.399835838	2.558496028	15.77485552	7.13E-05	0.001207557	NOT
GSDMA	1.170364446	1.636437514	15.77466428	7.14E-05	0.001207557	NOT
RNU6-402P	-1.646556414	-4.271139312	15.77133843	7.15E-05	0.001208997	NOT
PTCD2P2	2.459726889	-4.48874968	15.76581658	7.17E-05	0.001211844	UP
KANSL1	-0.283080743	6.098831464	15.76210463	7.18E-05	0.001213537	NOT
CPA2	1.630928903	0.636278158	15.75432914	7.21E-05	0.001217707	NOT
RPS17P16	0.537028607	2.329511558	15.75297077	7.22E-05	0.001217707	NOT
LOC100130331	1.916786028	-4.370663114	15.75240522	7.22E-05	0.001217707	NOT
WDR11-AS1	1.122101006	-2.036799522	15.74771931	7.24E-05	0.001219825	NOT
MAMDC4	-0.629973882	3.375553035	15.74698266	7.24E-05	0.001219825	NOT
LOC100421400	0.831920772	-3.974109469	15.7302786	7.30E-05	0.001229935	NOT
ZNF224	-0.506841124	3.095647543	15.72923439	7.31E-05	0.001229935	NOT
COL7A1	-0.864615757	5.611267657	15.72459679	7.33E-05	0.001232227	NOT
RPS15P8	0.734393897	-2.867581789	15.72358066	7.33E-05	0.001232227	NOT
SPP1	1.11216118	7.228108004	15.71773132	7.35E-05	0.001235348	NOT
ZBTB41	-0.427255165	4.789100991	15.71459924	7.37E-05	0.001236699	NOT
MTCO1P57	1.548775692	-4.785533017	15.70439775	7.41E-05	0.001241607	NOT
TPRKBP1	1.323930253	-4.209774723	15.70407277	7.41E-05	0.001241607	NOT
MAP3K21	-0.540653797	4.979467925	15.70391856	7.41E-05	0.001241607	NOT
KPNA6	-0.256818714	6.694708544	15.69799444	7.43E-05	0.001244205	NOT
GTF2H2C	-0.432301222	1.515149416	15.69753378	7.43E-05	0.001244205	NOT
RPS17P2	0.619888097	-0.549327634	15.69678136	7.44E-05	0.001244205	NOT
PSME1	0.418862591	7.384938388	15.68861038	7.47E-05	0.001248892	NOT
RAD54L2	-0.285438307	5.113064147	15.68328604	7.49E-05	0.001251303	NOT
EEF1A1P42	0.774510707	-2.863828329	15.68284455	7.49E-05	0.001251303	NOT
LY6E	0.702027715	8.827753029	15.68104141	7.50E-05	0.001251796	NOT
TUBBP11	2.444116015	-4.527160542	15.67716537	7.51E-05	0.001253663	UP
POLR2DP2	2.616943249	-4.469721307	15.67272661	7.53E-05	0.001255907	UP
UGGT2	-0.394283575	4.409477747	15.67008404	7.54E-05	0.00125696	NOT
VPS28	0.355041901	6.417146086	15.665196	7.56E-05	0.00125951	NOT
GAPVD1	-0.295056202	5.934898953	15.66072441	7.58E-05	0.001261787	NOT
EEF1AKMT1	0.453533673	2.72278979	15.65923738	7.58E-05	0.001262076	NOT
CFD	0.854740707	4.952924681	15.63290165	7.69E-05	0.001279061	NOT
PYY2	-1.039956901	-1.043360492	15.6139942	7.77E-05	0.001291195	NOT
LINC00165	-1.442436178	-3.199681975	15.61269416	7.77E-05	0.001291364	NOT
C1orf105	1.392927397	-2.074474456	15.6098971	7.78E-05	0.001292556	NOT
LINC02716	0.997463482	-2.751202852	15.60195324	7.82E-05	0.001297277	NOT
ZP2	1.839295601	-2.729199671	15.59898274	7.83E-05	0.001298594	NOT
CASZ1	-0.509072035	5.542904658	15.59282818	7.86E-05	0.00130146	NOT
URB1	-0.39510965	5.73612083	15.59271492	7.86E-05	0.00130146	NOT
FHIP2A	-0.306313509	4.958630827	15.58944245	7.87E-05	0.001302991	NOT
CRYBG1	-1.014449794	7.269382796	15.58539538	7.89E-05	0.001305059	NOT
TBPL2	1.21360452	-2.871770332	15.58000378	7.91E-05	0.001308061	NOT
INO80D	-0.310815476	5.324341324	15.57769303	7.92E-05	0.001308936	NOT
CUTA	0.388642981	6.469728532	15.57551847	7.93E-05	0.001309717	NOT
RREB1	-0.323017503	6.86502584	15.56633119	7.97E-05	0.001315368	NOT
RPS3AP34	-0.99179886	-0.11311052	15.56368471	7.98E-05	0.001316483	NOT
KRT18P35	0.773229443	-2.432094681	15.55348556	8.02E-05	0.001322873	NOT
TXN	0.518020013	8.01730941	15.55122332	8.03E-05	0.001323725	NOT
APOA2	-2.398213736	3.642181809	15.54397848	8.06E-05	0.001328074	DOWN
SLC25A28	0.352863215	4.637015734	15.53621784	8.09E-05	0.001332802	NOT
KIF14	-0.536981495	4.059892659	15.52824988	8.13E-05	0.001337369	NOT
RPL10AP1	0.501405995	-1.401176207	15.52766682	8.13E-05	0.001337369	NOT
NBPF11	-0.430323235	2.951049025	15.52649086	8.14E-05	0.001337464	NOT
RPL21P14	0.62815797	-1.9552948	15.52542019	8.14E-05	0.001337485	NOT
ARHGEF11	-0.288424217	6.596226651	15.52222228	8.15E-05	0.001337946	NOT
BRCA2	-0.493661356	4.441054142	15.52192859	8.16E-05	0.001337946	NOT
IPO5	-0.434310214	7.616815417	15.52165042	8.16E-05	0.001337946	NOT
CDCA2	-0.60176211	3.982007803	15.51016882	8.21E-05	0.001345358	NOT
MCM3AP	-0.325711817	6.1062679	15.50847445	8.21E-05	0.001345825	NOT
POU2F2	-0.94737275	5.2958455	15.50488939	8.23E-05	0.001347641	NOT
PNLDC1	-1.303777999	-0.811428036	15.50126225	8.25E-05	0.001348854	NOT
JARID2	-0.407081321	5.043521692	15.5011156	8.25E-05	0.001348854	NOT
STAP2	0.590011666	5.464072311	15.4980215	8.26E-05	0.001350324	NOT
PRPF8	-0.343217016	8.663358473	15.48079411	8.33E-05	0.001361941	NOT
KCTD19	1.13041762	-0.38245126	15.47393756	8.37E-05	0.001366143	NOT
LINC02289	0.808381056	-1.823532397	15.47256205	8.37E-05	0.00136639	NOT
LOC646216	0.663339713	-2.869551522	15.46985079	8.38E-05	0.001367197	NOT
LINC01258	1.264572411	-3.731211171	15.46938075	8.39E-05	0.001367197	NOT
RICTOR	-0.397385927	5.521293365	15.46610538	8.40E-05	0.001368821	NOT
ATP5MGL	0.619732896	-1.707364026	15.4622264	8.42E-05	0.001369425	NOT
NSMF	-0.604835895	6.768102734	15.46143448	8.42E-05	0.001369425	NOT
TEX43	1.659776233	-3.691163518	15.46141244	8.42E-05	0.001369425	NOT
RPL26P13	0.797839841	-3.513669589	15.4604194	8.43E-05	0.001369425	NOT
KIF15	-0.536396856	3.991128012	15.46002999	8.43E-05	0.001369425	NOT
ZNF326	-0.314003159	5.289977322	15.45848774	8.43E-05	0.001369425	NOT
KCNJ10	-1.16714263	1.532926529	15.45806307	8.44E-05	0.001369425	NOT
MTIF3	0.338078639	5.184244791	15.45134102	8.47E-05	0.001373557	NOT
ZNF432	-0.48250766	3.717110337	15.44781403	8.48E-05	0.001375376	NOT
LMTK2	-0.581139433	6.739068988	15.44592707	8.49E-05	0.001376002	NOT
TASOR	-0.322814092	6.174661059	15.44302834	8.50E-05	0.001377367	NOT
ITM2B	0.368760527	9.425426801	15.43784826	8.53E-05	0.001379762	NOT
LOC100287498	1.659082378	-4.438049919	15.43699144	8.53E-05	0.001379762	NOT
HLA-G	0.996553875	1.739088178	15.43667003	8.53E-05	0.001379762	NOT
TXNDC16	-0.453819396	3.741466657	15.42493807	8.58E-05	0.001387603	NOT
RXFP1	-1.058470756	-0.829036024	15.41972192	8.61E-05	0.001390685	NOT
SUPT16H	-0.330876637	6.915246172	15.40735446	8.67E-05	0.001399059	NOT
LINC01070	2.395464849	-4.495693311	15.40225161	8.69E-05	0.001402084	UP
CBR1	0.486204734	5.269555967	15.39660973	8.71E-05	0.001405367	NOT
ALDH3B2	1.526275544	3.674827279	15.39579033	8.72E-05	0.001405367	NOT
HPCA	-0.956315842	0.198421087	15.39368926	8.73E-05	0.001406172	NOT
ZNF791	-0.273410446	4.867307734	15.39126191	8.74E-05	0.00140722	NOT
HPD	0.832137825	-0.256477376	15.38887743	8.75E-05	0.001408237	NOT
TM4SF4	-1.585396751	5.198929487	15.38578261	8.76E-05	0.001409785	NOT
MTND4LP19	1.225147888	-4.572294584	15.38039977	8.79E-05	0.001413046	NOT
RPL13P8	-0.603619484	-0.981906751	15.37616767	8.81E-05	0.001415452	NOT
LINC01506	0.906535127	-2.629544679	15.3740506	8.82E-05	0.001416277	NOT
ZNF708	-0.434943101	2.97605122	15.35726353	8.90E-05	0.001427381	NOT
IFI27L2	0.572184439	4.108026921	15.35726301	8.90E-05	0.001427381	NOT
ALDH5A1	-0.646683201	5.259688977	15.35486178	8.91E-05	0.001428085	NOT
TAGLN2P2	1.006177103	-3.875440087	15.35425514	8.91E-05	0.001428085	NOT
RTL6	-0.405768056	5.714834052	15.3532885	8.92E-05	0.001428085	NOT
CALHM3	-1.62135253	-0.261523313	15.34626003	8.95E-05	0.001432639	NOT
ALKBH8	-0.349541593	2.913660513	15.3446481	8.96E-05	0.001433093	NOT
RPL8P4	0.582031404	0.391146054	15.34262769	8.97E-05	0.001433858	NOT
LENG8	-0.404062029	7.097224496	15.33201621	9.02E-05	0.001441162	NOT
RPL19	0.491145365	10.03570442	15.32832698	9.04E-05	0.00144271	NOT
ACBD3	-0.310092547	6.505292839	15.32796673	9.04E-05	0.00144271	NOT
ZFR	-0.288872383	6.826739964	15.31529333	9.10E-05	0.001451645	NOT
ZNF648	-1.831003898	-2.549496787	15.31000979	9.12E-05	0.001454933	NOT
PWWP2A	-0.292944532	4.431523652	15.30898669	9.13E-05	0.001454944	NOT
POMT2	-0.358507267	4.183857464	15.30654594	9.14E-05	0.001456047	NOT
RPS4XP21	0.79431897	-3.007640297	15.29271961	9.21E-05	0.001465962	NOT
AHI1	-0.360455388	4.323774996	15.28348817	9.25E-05	0.001472358	NOT
RPL35P9	0.772413634	-2.945579016	15.26910415	9.32E-05	0.001482823	NOT
RRAD	1.008513704	3.040874311	15.26603574	9.34E-05	0.001483696	NOT
RPS2P6	0.618088935	-1.993447559	15.26598119	9.34E-05	0.001483696	NOT
RPL17P2	0.964733556	-4.195545013	15.26275661	9.35E-05	0.00148544	NOT
UMOD	1.630770874	-2.853676146	15.25866261	9.37E-05	0.001487872	NOT
CCNJ	-0.38575202	3.528513262	15.25619975	9.39E-05	0.001489022	NOT
PLG	1.231039833	-2.968041121	15.24269595	9.45E-05	0.00149891	NOT
TTC3	-0.338363698	7.422144341	15.22449775	9.55E-05	0.001512619	NOT
RPS2P34	0.783973464	-3.495876216	15.22082928	9.56E-05	0.001514757	NOT
SHFL	0.378201039	4.875287619	15.21895501	9.57E-05	0.001515457	NOT
SHISA5	0.347184017	7.529445847	15.21600397	9.59E-05	0.001517022	NOT
SOHLH1	-2.645031273	-0.427399425	15.210507	9.62E-05	0.001520639	DOWN
RPS3AP21	0.464013835	0.376791989	15.19922659	9.67E-05	0.001528939	NOT
IARS2	-0.365953418	7.006676734	15.19391961	9.70E-05	0.001532431	NOT
RPL21P101	0.915237654	-3.634099031	15.16210944	9.87E-05	0.001557229	NOT
LOC100131520	1.198080234	-4.349887999	15.16161083	9.87E-05	0.001557229	NOT
CYP24A1	1.655126024	1.218138022	15.15650743	9.90E-05	0.001560619	NOT
LINC01411	1.370876725	-1.324933112	15.15362017	9.91E-05	0.001562182	NOT
VN1R83P	-0.629715928	-0.85967905	15.15163856	9.92E-05	0.001562997	NOT
SYT5	1.482568566	1.970529478	15.14777239	9.94E-05	0.001565375	NOT
LOC100128317	1.927957186	-4.087319477	15.14221196	9.97E-05	0.001569165	NOT
PHTF1	-0.403125649	3.731498178	15.13456716	0.000100113	0.001574701	NOT
RPL27AP7	0.902547027	-3.934941454	15.132022	0.000100248	0.001575995	NOT
RFX8	-0.934616256	-0.842598322	15.12839121	0.000100441	0.001578198	NOT
TCF3	-0.381923218	6.856011854	15.12544788	0.000100598	0.001579088	NOT
VCPIP1	-0.308567941	5.416402221	15.12533986	0.000100604	0.001579088	NOT
ELMOD2	-0.319292233	4.539493066	15.1236725	0.000100693	0.001579653	NOT
MTCYBP22	1.020803641	-2.966025008	15.12054399	0.00010086	0.001581442	NOT
CALCR	-1.233476454	-1.191941812	15.11926887	0.000100928	0.00158168	NOT
KCNC2	-1.994845779	-2.324225236	15.11154355	0.000101342	0.001587332	NOT
LOC644135	1.110826531	-1.064347293	15.10930229	0.000101462	0.001588384	NOT
TGIF2-RAB5IF	-0.77990092	-3.421945917	15.10277769	0.000101813	0.001593048	NOT
SOX30	-1.075367229	0.950701898	15.09339674	0.000102321	0.001600146	NOT
ZBTB38	-0.39109319	6.682970365	15.09167604	0.000102414	0.001600767	NOT
LINC01761	2.487981621	-4.513361319	15.08864487	0.000102578	0.0016025	UP
LINC01396	1.523547347	-4.338089354	15.07961272	0.00010307	0.001609344	NOT
DENND2C	1.018391238	2.489484264	15.07419224	0.000103367	0.001613128	NOT
RPL17P27	0.708528749	-2.542311893	15.07203478	0.000103485	0.00161413	NOT
RPL18AP6	0.556994541	2.183201219	15.06634784	0.000103797	0.001618155	NOT
SPCS3	-0.327121383	7.049367669	15.06532518	0.000103854	0.001618186	NOT
APOA4	-2.542020171	3.810843114	15.04501517	0.000104977	0.00163458	DOWN
ZBTB40	-0.332334916	5.086750812	15.0443308	0.000105015	0.00163458	NOT
LINC01940	-2.510926656	-1.408360805	15.04008126	0.000105252	0.001637187	DOWN
SMG1P5	-0.441962881	0.567011186	15.03935582	0.000105292	0.001637187	NOT
RPL5P25	0.676242747	-3.033533682	15.01773322	0.000106506	0.00165519	NOT
FABP5P3	0.864490961	-2.218206601	15.01549399	0.000106632	0.001656293	NOT
NAA40	-0.327245183	4.772807922	15.01113813	0.000106879	0.001659257	NOT
CEBPE	0.9806536	-2.354405699	14.98795099	0.0001082	0.001678897	NOT
FAM13B	-0.409377188	4.692459131	14.98667898	0.000108273	0.001679156	NOT
RAB6A	-0.288976677	7.274285281	14.98198443	0.000108542	0.001682158	NOT
MIER3	-0.364899992	4.801713963	14.98134896	0.000108579	0.001682158	NOT
RPL10AP7	0.651824389	-2.453161907	14.97307544	0.000109056	0.001688102	NOT
PSMB3P2	0.882366721	-3.547251676	14.97212598	0.000109111	0.001688102	NOT
HNRNPKP1	0.501724454	-0.753862241	14.97175782	0.000109132	0.001688102	NOT
CHORDC1	-0.399573991	4.94268232	14.97002572	0.000109233	0.001688116	NOT
ONECUT1	-1.677629241	-0.12502147	14.9697878	0.000109246	0.001688116	NOT
KRT18P56	0.83922395	-3.359046821	14.96296397	0.000109642	0.001691559	NOT
RPL37P1	0.668723428	-2.08158465	14.96242114	0.000109674	0.001691559	NOT
NOMO2	-0.457444891	4.355733116	14.96204946	0.000109695	0.001691559	NOT
MORC1	-2.297454323	-1.676958499	14.96204071	0.000109696	0.001691559	DOWN
CTD-2350J17.1	1.766116573	-4.597965981	14.95154793	0.000110308	0.001700114	NOT
RPL7AP9	0.663624208	-3.354988779	14.93635442	0.000111199	0.001712976	NOT
SLC30A7	-0.319814664	6.112772037	14.93498754	0.00011128	0.001713333	NOT
RYK	-0.317183572	5.604764385	14.93051114	0.000111544	0.001716518	NOT
KCNJ15	1.040582514	2.949827518	14.92322278	0.000111976	0.001722274	NOT
RPL21P20	0.584694589	-1.63402069	14.91718892	0.000112335	0.001726901	NOT
SMIM13	-0.35759606	3.977135115	14.91062086	0.000112727	0.001732032	NOT
CSNK1G1	-0.306155098	4.702108849	14.90845894	0.000112856	0.001733126	NOT
PIGK	-0.281470627	5.070219576	14.90286775	0.000113191	0.001737377	NOT
SPTAN1	-0.332611404	8.721268818	14.89502248	0.000113662	0.00174283	NOT
CDA	1.091358798	4.153632516	14.89501672	0.000113663	0.00174283	NOT
TBC1D23	-0.278948947	5.332867438	14.89128475	0.000113888	0.001745385	NOT
KIF21A	-0.446359265	5.347584457	14.88836565	0.000114064	0.001746815	NOT
EIF2AK4	-0.280185612	5.696823994	14.88780456	0.000114098	0.001746815	NOT
PSME2P6	0.712964029	-1.368952434	14.88364588	0.00011435	0.001749773	NOT
CLIC3	1.044031888	4.277516757	14.87785389	0.000114702	0.001754228	NOT
C2orf80	1.316493058	-4.057144941	14.87691626	0.000114759	0.001754228	NOT
DHRS2	1.711906185	4.613471218	14.8707367	0.000115135	0.001759084	NOT
ADGRE1	0.88776056	0.647820282	14.86926017	0.000115225	0.001759561	NOT
SHPRH	-0.443379596	3.836827454	14.86315166	0.000115599	0.001764366	NOT
RPL23A	0.412176347	9.582159776	14.86047476	0.000115763	0.001765969	NOT
MTND2P28	0.685648669	8.581589855	14.85665916	0.000115998	0.001768641	NOT
EDC4	-0.334569218	5.760208065	14.85313204	0.000116215	0.001770025	NOT
RNMT	-0.349930297	5.462455095	14.85303834	0.000116221	0.001770025	NOT
WDR36	-0.346940115	5.506661744	14.85229591	0.000116266	0.001770025	NOT
NCOR1	-0.36970112	7.950024847	14.85010976	0.000116401	0.001771174	NOT
LOC100129434	-1.032068345	-0.241041027	14.84631357	0.000116636	0.001773839	NOT
RPS15AP1	0.49872418	1.961658395	14.84197786	0.000116904	0.001776839	NOT
CDYL	-0.289305108	4.743688232	14.84120562	0.000116952	0.001776839	NOT
CAPNS1	0.365782777	8.396360429	14.8361346	0.000117267	0.001780716	NOT
PPIAL4C	0.755211581	-3.822139713	14.82878976	0.000117725	0.001786756	NOT
LINC01303	0.800091046	-1.142163269	14.81933513	0.000118316	0.001794823	NOT
NACA2	0.511038579	0.62081737	14.81525125	0.000118573	0.001797801	NOT
MTND4P16	1.512440652	-3.522827665	14.81285755	0.000118723	0.001798781	NOT
RPL18P12	0.577692775	-2.296902786	14.81230827	0.000118758	0.001798781	NOT
XAGE2	-2.568721294	-2.063837994	14.80725249	0.000119077	0.001802695	DOWN
LATS1	-0.286768575	5.693506436	14.80528521	0.000119201	0.001803662	NOT
RPL7P48	0.590894522	-1.453780413	14.8019837	0.00011941	0.001805907	NOT
PGAP3	0.917863293	6.124262339	14.79907239	0.000119594	0.001807092	NOT
DLX4	-1.158591705	1.318401669	14.79883692	0.000119609	0.001807092	NOT
RPS28	0.448518272	8.310970915	14.78542038	0.000120463	0.001819075	NOT
RPL7AP27	0.579115242	-1.699799185	14.78217411	0.000120671	0.001821051	NOT
FER1L5	-1.185186134	0.2446195	14.7814658	0.000120716	0.001821051	NOT
DIRAS3	0.95447904	1.169734664	14.78015874	0.0001208	0.001821393	NOT
RPL31P29	1.990091088	-4.370436479	14.77624796	0.000121051	0.001824254	NOT
PTPRQ	1.197250309	-1.956186186	14.76805049	0.000121578	0.00183073	NOT
ZZZ3	-0.295649386	5.313086483	14.7666872	0.000121666	0.00183073	NOT
ESYT3	-0.815073435	2.183785977	14.76595016	0.000121714	0.00183073	NOT
RBL2	-0.328548305	6.105071924	14.76576167	0.000121726	0.00183073	NOT
LYSMD3	-0.303618426	4.64472725	14.76207813	0.000121964	0.001833387	NOT
LINC00661	1.614976877	-3.113365026	14.75691033	0.000122298	0.001837493	NOT
SGO2	-0.494107441	3.816753155	14.74868747	0.000122833	0.001843462	NOT
RPL36A-HNRNPH2	0.736235239	-2.605111772	14.74689827	0.00012295	0.001843462	NOT
KRT18P60	0.785707958	-2.957505516	14.74629974	0.000122989	0.001843462	NOT
PAFAH1B1	-0.253721533	6.633123656	14.74577541	0.000123023	0.001843462	NOT
RPL21P42	0.795003912	-3.535587878	14.74539109	0.000123048	0.001843462	NOT
POMZP3	0.609771088	2.340744406	14.7451104	0.000123066	0.001843462	NOT
NPR3	1.135593697	2.456009781	14.74390448	0.000123145	0.001843717	NOT
IGLV11-55	1.566006377	-3.908480081	14.73685181	0.000123607	0.001849699	NOT
EIF3FP3	0.466958244	2.196528627	14.7319936	0.000123925	0.00185318	NOT
PAQR6	-0.652001341	1.573109796	14.73141717	0.000123963	0.00185318	NOT
SREBF1	-0.553991575	7.341272978	14.72853061	0.000124153	0.001855091	NOT
[truncated: 27,856 more rows]
