# Supplementary material for: Identification and validation of signature for prognosis and immune microenvironment in gastric cancer based on m6A demethylase ALKBH5
Source: Front Oncol. 2023 Jan 6;12:1079402. doi: 10.3389/fonc.2022.1079402 (PMC9853004; doi:10.3389/fonc.2022.1079402)
Supplement: Supplementary file 3 [file DataSheet_2.csv]

Univariate Cox regression of DEGs
	Characteristics	coef	Hazard.Ratio	CI95	P.value
1	TGM3	0.207280254	1.23	0.75-2.01	0.406
2	CNFN	-0.167333112	0.85	0.52-1.38	0.503
3	CAPN14	-0.057855236	0.94	0.58-1.54	0.817
4	CSTA	-0.070075944	0.93	0.57-1.53	0.782
5	TGM1	-0.026909153	0.97	0.6-1.59	0.914
6	KRT78	0.27485399	1.32	0.81-2.15	0.271
7	MAL	0.219493284	1.25	0.76-2.04	0.384
8	KRT4	-0.132938634	0.88	0.53-1.43	0.597
9	GBP6	-0.137853726	0.87	0.53-1.43	0.583
10	MUC21	0.168974526	1.18	0.73-1.93	0.499
11	CLCA4	-0.019808595	0.98	0.6-1.6	0.937
12	RHCG	0.020242356	1.02	0.63-1.66	0.935
13	HCG22	0.077443613	1.08	0.66-1.77	0.758
14	CAPNS2	0.014628935	1.01	0.62-1.65	0.953
15	S100A8	-0.201861864	0.82	0.5-1.34	0.425
16	ENDOU	-0.093354469	0.91	0.55-1.51	0.716
17	PRSS27	0.226928262	1.25	0.77-2.05	0.366
18	SYNGR4	-0.230324093	0.79	0.49-1.3	0.358
19	SBSN	0.138136088	1.15	0.7-1.88	0.582
20	ARSF	0.067792665	1.07	0.65-1.76	0.79
21	NCCRP1	0.179361487	1.2	0.73-1.95	0.473
22	A2ML1	0.155895246	1.17	0.72-1.9	0.531
23	SPINK5	0.03100702	1.03	0.63-1.68	0.901
24	CERS3	0.087564675	1.09	0.67-1.78	0.726
25	RNF222	0.247635354	1.28	0.78-2.1	0.328
26	SCNN1B	0.223728031	1.25	0.76-2.05	0.375
27	SNORA22	0.368351554	1.45	0.89-2.36	0.141
28	SPRR3	0.099518861	1.1	0.68-1.8	0.69
29	QRSL1	-0.108269012	0.9	0.55-1.47	0.666
30	TGM5	0.06184962	1.06	0.65-1.74	0.806
31	KRT13	0.019399215	1.02	0.62-1.67	0.938
32	SNORD15B	0.260448887	1.3	0.8-2.12	0.297
33	MYBPH	0.083471886	1.09	0.67-1.77	0.738
34	BPIFB2	0.15007049	1.16	0.71-1.9	0.55
35	TMPRSS11A	0.121105233	1.13	0.69-1.86	0.633
36	SNORA11	0.187768556	1.21	0.74-1.96	0.45
37	MTRNR2L1	-0.181120884	0.83	0.51-1.37	0.472
38	KRT15	-0.254983226	0.77	0.47-1.27	0.31
39	MUC22	0.290040456	1.34	0.82-2.19	0.248
40	RAET1E	-0.019000347	0.98	0.59-1.63	0.941
41	TMPRSS11B	-0.038566078	0.96	0.59-1.57	0.878
42	SPINK7	-0.107798373	0.9	0.55-1.47	0.668
43	DSC3	0.297850462	1.35	0.82-2.22	0.242
44	LCN1	0.37267997	1.45	0.89-2.37	0.137
45	CLCA2	-0.086574685	0.92	0.56-1.5	0.729
46	TMPRSS11BNL	-0.342319106	0.71	0.43-1.17	0.177
47	SNORA47	-0.08212647	0.92	0.57-1.5	0.742
48	SLURP1	0.450202576	1.57	0.96-2.56	0.072
49	LOC101928896	0.002876857	1	0.61-1.66	0.991
50	PAPPA2	0.63235775	1.88	1.14-3.11	0.013
51	SERPINA9	0.039984491	1.04	0.63-1.71	0.874
52	BNIPL	-0.193281829	0.82	0.5-1.36	0.447
53	EPGN	-0.262559176	0.77	0.47-1.26	0.294
54	CRNN	0.323562033	1.38	0.85-2.25	0.193
55	ADH7	0.079442654	1.08	0.66-1.77	0.752
56	BORCS8_MEF2B	-0.014559359	0.99	0.6-1.61	0.954
57	ZNF750	0.105340842	1.11	0.68-1.81	0.672
58	UGT1A7	-0.370078739	0.69	0.42-1.15	0.152
59	IL36A	0.114606942	1.12	0.69-1.84	0.648
60	GNG13	-0.055060714	0.95	0.58-1.54	0.825
61	TMPRSS11D	0.420510793	1.52	0.93-2.49	0.093
62	RPS15AP5	0.277395193	1.32	0.81-2.15	0.265
63	ACER1	0.134780973	1.14	0.7-1.87	0.589
64	SACS_AS1	-0.069654128	0.93	0.56-1.55	0.789
65	LOC105378231	0.719139185	2.05	1.25-3.38	0.005
66	ATP12A	-0.056898914	0.94	0.58-1.55	0.821
67	RNU6_1238P	-0.11641438	0.89	0.54-1.46	0.644
68	RGS13	0.113166959	1.12	0.69-1.83	0.651
69	KRT24	0.107489032	1.11	0.68-1.82	0.667
70	CYSRT1	0.253907704	1.29	0.79-2.1	0.309
71	GLRA2	-0.060793177	0.94	0.57-1.54	0.809
72	MPZ	0.137790544	1.15	0.7-1.87	0.58
73	SERPINB13	0.043214397	1.04	0.63-1.72	0.865
74	VSIG10L	0.660502197	1.94	1.17-3.2	0.01
75	SDR9C7	0.038255036	1.04	0.62-1.73	0.883
76	OBP2B	0.032632373	1.03	0.63-1.69	0.897
77	MTCO1P25	0.010254808	1.01	0.61-1.68	0.968
78	KPRP	0.263103456	1.3	0.8-2.12	0.291
79	IL20RB	0.033640895	1.03	0.64-1.68	0.892
80	INSL6	-0.340785368	0.71	0.43-1.18	0.187
81	DYNAP	0.063593689	1.07	0.64-1.77	0.806
82	MYOSLID	0.393223644	1.48	0.91-2.42	0.115
83	CALML3	-0.113920615	0.89	0.55-1.46	0.649
84	AQP2	0.040830352	1.04	0.64-1.7	0.87
85	CRCT1	0.363416627	1.44	0.88-2.34	0.145
86	LEXM	0.030390093	1.03	0.63-1.68	0.903
87	S100A9	0.393703483	1.48	0.91-2.42	0.117
88	NRAD1	-0.060687823	0.94	0.58-1.53	0.808
89	UCN3	0.525777394	1.69	1.03-2.78	0.038
90	PAGE2B	0.215152729	1.24	0.76-2.02	0.389
91	DSG4	-0.084343455	0.92	0.56-1.51	0.74
92	KRT5	-0.048685033	0.95	0.58-1.55	0.845
93	IVL	0.189411256	1.21	0.74-1.97	0.446
94	LINC00486	-0.115243612	0.89	0.54-1.47	0.651
95	SPRR1A	-0.168172841	0.85	0.52-1.38	0.5
96	PRH2	-0.22438705	0.8	0.48-1.33	0.385
97	LAMA1	0.338438683	1.4	0.85-2.31	0.183
98	MTCO1P42	-0.459507295	0.63	0.37-1.07	0.086
99	DLX1	0.128515337	1.14	0.69-1.87	0.614
100	MYCN	-0.124826844	0.88	0.54-1.44	0.619
101	IGDCC3	0.20660417	1.23	0.75-2	0.407
102	TFAP2B	0.190054556	1.21	0.73-1.99	0.456
103	IGKV5_2	0.258938332	1.3	0.79-2.12	0.302
104	CYP4F29P	0.318342245	1.37	0.84-2.24	0.203
105	RELN	0.242031801	1.27	0.78-2.08	0.334
106	MTND2P13	-0.335654232	0.71	0.43-1.18	0.189
107	FTLP10	0.330920022	1.39	0.83-2.34	0.211
108	ADGRA1	-0.210907115	0.81	0.49-1.34	0.409
109	BNC1	0.310960212	1.36	0.84-2.23	0.215
110	TPH1	0.13202839	1.14	0.69-1.88	0.603
111	FOXN1	0.067032544	1.07	0.66-1.74	0.788
112	C17orf78	0.164711822	1.18	0.72-1.93	0.51
113	KRT12	0.267791499	1.31	0.8-2.14	0.288
114	KRT28	-0.01644437	0.98	0.57-1.7	0.953
115	PNMA3	0.337490549	1.4	0.85-2.3	0.182
116	PAGE5	0.096577324	1.1	0.68-1.8	0.699
117	GYS2	0.107856966	1.11	0.68-1.83	0.67
118	LYPD3	0.084269316	1.09	0.67-1.78	0.736
119	SNORA14A	-0.057665897	0.94	0.57-1.56	0.823
120	KRT6C	0.013854953	1.01	0.62-1.65	0.956
121	TMPRSS11F	0.42652327	1.53	0.94-2.5	0.088
122	C8A	0.238027774	1.27	0.78-2.07	0.339
123	NOL4	0.172054716	1.19	0.73-1.94	0.492
124	RNA5SP202	0.284862045	1.33	0.82-2.16	0.252
125	KRT6A	-0.018159928	0.98	0.6-1.61	0.943
126	FEZF2	0.108721399	1.11	0.67-1.87	0.68
127	SPRR2A	0.239214808	1.27	0.78-2.08	0.342
128	CALHM1	0.192145304	1.21	0.74-1.98	0.444
129	NPTX2	0.196293789	1.22	0.74-1.99	0.435
130	PRRG3	0.105713808	1.11	0.67-1.83	0.679
131	BBOX1	0.278532125	1.32	0.81-2.15	0.263
132	CALCA	-0.027745866	0.97	0.6-1.59	0.912
133	MSLNL	-0.116589736	0.89	0.54-1.46	0.644
134	LGI3	0.351074834	1.42	0.87-2.33	0.163
135	SLC18A1	0.071647842	1.07	0.66-1.75	0.773
136	TEX19	0.051956393	1.05	0.64-1.73	0.837
137	OTOP2	0.134755232	1.14	0.7-1.87	0.59
138	CCDC154	0.358127045	1.43	0.88-2.34	0.152
139	MUCL1	-0.156936821	0.85	0.52-1.39	0.53
140	CA10	0.570115374	1.77	1.08-2.89	0.023
141	CASR	0.177827519	1.19	0.73-1.95	0.478
142	TMEM213	0.410140064	1.51	0.92-2.46	0.101
143	SERPINB3	0.145009952	1.16	0.71-1.89	0.561
144	SNX31	0.356178906	1.43	0.88-2.33	0.153
145	WFDC5	0.020583549	1.02	0.62-1.67	0.935
146	DPY19L2P4	0.355118918	1.43	0.87-2.33	0.158
147	AP1B1P1	-0.146548844	0.86	0.5-1.49	0.598
148	SPRR2D	-0.011839892	0.99	0.61-1.61	0.962
149	PAX7	-0.056016552	0.95	0.56-1.58	0.831
150	MIR8071_2	0.185649489	1.2	0.73-1.98	0.462
151	TAS1R3	0.299352658	1.35	0.82-2.21	0.235
152	RNF225	0.308624892	1.36	0.83-2.22	0.216
153	CYP4F22	-0.077105896	0.93	0.57-1.51	0.758
154	DLX2	0.130645193	1.14	0.7-1.87	0.604
155	S100A2	-0.316775756	0.73	0.44-1.21	0.221
156	IRX6	0.290820676	1.34	0.82-2.18	0.242
157	S100A12	-0.008837902	0.99	0.61-1.62	0.972
158	FOXE1	0.396493412	1.49	0.91-2.43	0.113
159	LOC100506405	0.446960805	1.56	0.95-2.56	0.076
160	LINC00922	0.38652871	1.47	0.9-2.42	0.127
161	DGKK	0.286146801	1.33	0.82-2.17	0.253
162	KLK13	0.238934474	1.27	0.78-2.07	0.338
163	CSN2	-0.055185383	0.95	0.52-1.72	0.856
164	ASCL3	-0.332060905	0.72	0.43-1.21	0.212
165	LOC102724908	-0.144017899	0.87	0.53-1.43	0.572
166	PAGE2	0.243175122	1.28	0.78-2.1	0.338
167	SERPINB12	0.155533226	1.17	0.71-1.92	0.54
168	EPIST	0.187946406	1.21	0.74-1.97	0.453
169	SLC7A14	0.260469453	1.3	0.8-2.12	0.297
170	DMRTB1	0.2628283	1.3	0.8-2.12	0.29
171	PKP1	-0.135669746	0.87	0.54-1.42	0.587
172	FLG	0.318336177	1.37	0.84-2.25	0.205
173	HTN1	-0.248141815	0.78	0.47-1.28	0.328
174	PROK1	0.480634518	1.62	0.99-2.64	0.054
175	PROKR2	0.32972982	1.39	0.85-2.27	0.187
176	BEST2	-0.306106652	0.74	0.45-1.21	0.229
177	IGLL1	0.116941303	1.12	0.68-1.84	0.644
178	GJB6	0.076029839	1.08	0.66-1.77	0.763
179	SPRR2F	0.05538083	1.06	0.64-1.73	0.826
180	RDH8	-0.146432473	0.86	0.53-1.41	0.557
181	TRIML2	0.331772627	1.39	0.86-2.27	0.183
182	SERPINB11	0.027326092	1.03	0.62-1.7	0.915
183	RPL12P43	0.233966109	1.26	0.74-2.15	0.387
184	SCGB1A1	0.387681021	1.47	0.89-2.43	0.13
185	GCG	0.049374592	1.05	0.64-1.72	0.845
186	COL26A1	0.125960405	1.13	0.7-1.85	0.614
187	KRTDAP	-0.282114412	0.75	0.46-1.25	0.271
188	POU3F2	0.381763817	1.46	0.9-2.39	0.128
189	LINC00326	-0.077099202	0.93	0.55-1.56	0.773
190	SPRR1B	-0.164098211	0.85	0.52-1.39	0.513
191	KRT1	-0.133162256	0.88	0.53-1.43	0.596
192	GABRA4	0.202149992	1.22	0.75-1.99	0.417
193	IGFL1	-0.28603619	0.75	0.46-1.23	0.254
194	TMPRSS11E	0.1619868	1.18	0.72-1.92	0.518
195	PLIN1	0.127397523	1.14	0.7-1.85	0.61
196	CAMK2B	-0.070091156	0.93	0.57-1.52	0.778
197	SLC7A2	0.699470882	2.01	1.22-3.33	0.006
198	PGLYRP3	0.138929193	1.15	0.71-1.87	0.577
199	KRT9	-0.226899173	0.8	0.49-1.3	0.363
200	MAGEA8	0.105065118	1.11	0.67-1.85	0.685
201	TBX4	-0.028046104	0.97	0.59-1.59	0.911
202	PAGE1	-0.255302716	0.77	0.47-1.29	0.326
203	MMP20	0.015543663	1.02	0.62-1.66	0.95
204	AADACL4	-0.159813692	0.85	0.52-1.39	0.521
205	TP63	-0.095915328	0.91	0.56-1.49	0.703
206	NELL1	0.37920667	1.46	0.89-2.39	0.132
207	LINC02526	-0.339064674	0.71	0.43-1.17	0.18
208	APCDD1L_DT	0.283943326	1.33	0.81-2.17	0.256
209	ATP4B	0.234888463	1.26	0.77-2.07	0.348
210	LINC02621	0.180189947	1.2	0.73-1.96	0.475
211	LINC02751	0.20677758	1.23	0.75-2.03	0.417
212	IL36RN	0.126436704	1.13	0.7-1.85	0.612
213	SPRR2E	0.258234287	1.29	0.79-2.11	0.301
214	KRT16P6	-0.16383447	0.85	0.52-1.39	0.517
215	C6orf15	0.175636569	1.19	0.73-1.94	0.48
216	MAB21L3	-0.035117441	0.97	0.59-1.58	0.888
217	STYXL2	-0.164551599	0.85	0.51-1.4	0.52
218	CTRB1	-0.045105864	0.96	0.57-1.61	0.865
219	CLDN17	-0.129641055	0.88	0.45-1.72	0.707
220	SBK2	0.23684658	1.27	0.78-2.06	0.341
221	CTHRC1P1	-0.075257879	0.93	0.51-1.68	0.803
222	NPBWR2	-0.004823558	1	0.59-1.67	0.985
223	KRTAP4_8	0.403902396	1.5	0.85-2.62	0.158
224	ACTL6B	0.072623331	1.08	0.66-1.75	0.771
225	ACTBL2	-0.483395878	0.62	0.37-1.03	0.067
226	LINC00551	-0.147694039	0.86	0.51-1.45	0.577
227	SPINK6	-0.061771932	0.94	0.57-1.56	0.81
228	FOXI1	0.042071933	1.04	0.64-1.7	0.866
229	FAM25A	0.394352795	1.48	0.91-2.42	0.114
230	FGF19	0.348840981	1.42	0.86-2.33	0.17
231	SLC6A3	0.203803401	1.23	0.75-2.01	0.417
232	LY6D	-0.075875249	0.93	0.57-1.52	0.763
233	OPRPN	-0.071720353	0.93	0.54-1.59	0.793
234	TRARG1	-0.145216259	0.86	0.52-1.42	0.569
235	DSG1_AS1	0.228830912	1.26	0.77-2.06	0.365
236	NTS	-0.060365397	0.94	0.58-1.54	0.81
237	KRT75	0.134133449	1.14	0.7-1.87	0.595
238	KRT33A	-0.074571587	0.93	0.54-1.59	0.786
239	THRAP3P2	-0.110403373	0.9	0.49-1.65	0.722
240	COL2A1	0.268179055	1.31	0.8-2.13	0.282
241	PRR27	0.079820349	1.08	0.67-1.76	0.748
242	BAAT	-0.010388045	0.99	0.6-1.63	0.967
243	CRISP3	0.384376698	1.47	0.9-2.41	0.127
244	RNA5_8SP10	-0.044142104	0.96	0.55-1.67	0.876
245	SCEL	-0.368674433	0.69	0.42-1.14	0.146
246	KRT76	-0.434109146	0.65	0.39-1.08	0.096
247	OPN5	0.023388312	1.02	0.6-1.74	0.931
248	LRRC77P	-0.275599286	0.76	0.46-1.26	0.29
249	LOC643709	0.160121824	1.17	0.7-1.98	0.548
250	OBP2A	0.077222017	1.08	0.66-1.76	0.758
251	LINC02303	-0.565556323	0.57	0.34-0.95	0.032
252	LINC02844	0.401019251	1.49	0.9-2.48	0.122
253	C10orf99	0.031851785	1.03	0.63-1.68	0.898
254	FAT2	0.485372607	1.62	0.99-2.67	0.056
255	KRT14	-0.070849793	0.93	0.57-1.52	0.776
256	FABP12	0.196398891	1.22	0.74-2.01	0.443
257	APOB	0.036182868	1.04	0.64-1.69	0.884
258	PADI1	-0.091026744	0.91	0.56-1.49	0.716
259	SST	0.225125076	1.25	0.77-2.04	0.367
260	ATP4A	-0.224390643	0.8	0.49-1.31	0.371
261	SLC13A1	0.031777429	1.03	0.63-1.68	0.898
262	CIDEA	0.523175622	1.69	1.03-2.77	0.039
263	SERPINB2	0.180506726	1.2	0.74-1.95	0.469
264	ASCL1	0.20171996	1.22	0.75-2	0.421
265	ITLN1	-0.036142114	0.96	0.59-1.57	0.885
266	UTS2R	0.336154104	1.4	0.85-2.29	0.182
267	CBLIF	0.042676742	1.04	0.64-1.71	0.866
268	MRGPRX3	0.148029784	1.16	0.7-1.92	0.566
269	KRTAP1_5	-0.064346521	0.94	0.56-1.56	0.804
270	BSND	0.114238185	1.12	0.68-1.85	0.655
271	MIR4527HG	0.391846031	1.48	0.9-2.42	0.119
272	ADH1A	0.080384187	1.08	0.67-1.77	0.747
273	RN7SL399P	0.461447753	1.59	0.96-2.61	0.07
274	SPRR2G	0.30954523	1.36	0.83-2.23	0.218
275	PSMC2P2	-0.397102366	0.67	0.38-1.2	0.177
276	FETUB	0.126602892	1.13	0.7-1.85	0.613
277	TMEM40	0.134762601	1.14	0.7-1.87	0.591
278	LINC00334	-0.077965985	0.92	0.57-1.51	0.755
279	TMPRSS11GP	0.122075526	1.13	0.67-1.91	0.647
280	CIR1P3	-0.032276412	0.97	0.53-1.76	0.916
281	ZNF560	-0.008646935	0.99	0.61-1.62	0.972
282	DEFA6	-0.015513238	0.98	0.6-1.62	0.951
283	IGLVI_63	0.420627084	1.52	0.93-2.48	0.092
284	MTND4P33	0.365287546	1.44	0.81-2.58	0.218
285	SSX5	-0.070838408	0.93	0.57-1.52	0.777
286	SRARP	0.43232033	1.54	0.94-2.52	0.084
287	GABRG1	0.140345822	1.15	0.7-1.88	0.577
288	DLK1	0.141595835	1.15	0.71-1.88	0.569
289	RGR	-0.137494953	0.87	0.53-1.42	0.581
290	GACAT3	0.133822465	1.14	0.7-1.86	0.591
291	IL36G	0.029686424	1.03	0.63-1.68	0.905
292	LRRTM3	0.496238394	1.64	1.01-2.68	0.047
293	CFHR5	0.075975735	1.08	0.65-1.78	0.766
294	LINC01742	0.168943479	1.18	0.67-2.08	0.558
295	CWH43	-0.011721625	0.99	0.6-1.62	0.963
296	MUC7	-0.26608452	0.77	0.47-1.26	0.294
297	OTOP1	0.137812084	1.15	0.68-1.95	0.609
298	MYCNUT	0.03832252	1.04	0.6-1.81	0.892
299	APOA1	0.3330951	1.4	0.85-2.28	0.183
300	IGKV6D_41	0.168081004	1.18	0.71-1.96	0.515
301	RIT2	0.169544804	1.18	0.7-2	0.528
302	LINC01198	0.010768589	1.01	0.61-1.67	0.966
303	NAA11	0.369653421	1.45	0.85-2.47	0.176
304	CER1	0.116959523	1.12	0.68-1.85	0.646
305	TBC1D3P7	0.249400241	1.28	0.77-2.13	0.335
306	HTN3	0.114530418	1.12	0.65-1.94	0.681
307	KRT74	-0.185823258	0.83	0.5-1.38	0.472
308	AADACL2	0.17174388	1.19	0.73-1.94	0.493
309	CGB3	1.174618605	3.24	1.9-5.5	0
310	PNLIP	-0.248717375	0.78	0.47-1.29	0.33
311	CHIA	-0.135996251	0.87	0.52-1.45	0.601
312	ARPP21	0.040030694	1.04	0.64-1.7	0.873
313	LCE3D	-0.01028367	0.99	0.6-1.64	0.968
314	GFY	-0.111683689	0.89	0.55-1.46	0.655
315	SPRR2B	-0.060786513	0.94	0.49-1.81	0.856
316	PGA5	-0.28629711	0.75	0.46-1.23	0.257
317	TRIM71	0.19297801	1.21	0.74-1.98	0.439
318	LHX1	0.377841241	1.46	0.89-2.38	0.132
319	SOX1_OT	0.062575285	1.06	0.64-1.78	0.812
320	UGT2B11	0.099195249	1.1	0.67-1.81	0.695
321	TF	0.637145293	1.89	1.14-3.13	0.013
322	USH1G	0.092893451	1.1	0.67-1.79	0.71
323	LINC01257	0.122472806	1.13	0.68-1.88	0.638
324	EVA1A_AS	0.095443365	1.1	0.67-1.79	0.702
325	LMX1A	0.241432201	1.27	0.78-2.08	0.337
326	MTND2P38	0.273151452	1.31	0.76-2.26	0.323
327	AHSG	0.1941317	1.21	0.75-1.98	0.435
328	CGA	0.152339323	1.16	0.71-1.9	0.543
329	LUZP4	0.256091855	1.29	0.76-2.21	0.349
330	RN7SL305P	0.018109765	1.02	0.61-1.7	0.945
331	SMR3B	-0.43237435	0.65	0.36-1.17	0.149
332	C22orf42	-0.499887938	0.61	0.35-1.05	0.072
333	LINC01947	0.274217462	1.32	0.73-2.37	0.361
334	FAM83C	0.140685579	1.15	0.7-1.88	0.575
335	KRT16P4	0.06449829	1.07	0.63-1.8	0.809
336	IRX4	0.285383331	1.33	0.81-2.19	0.26
337	LOC654780	-0.332135218	0.72	0.43-1.21	0.212
338	AURKBP1	0.026662356	1.03	0.63-1.68	0.916
339	SCGB2A2	-0.260846296	0.77	0.46-1.3	0.325
340	KRTAP3_2	0.266266776	1.31	0.77-2.22	0.325
341	LINC00454	0.087832371	1.09	0.67-1.78	0.726
342	MUPP	0.046334576	1.05	0.62-1.77	0.863
343	LINC00221	0.023596122	1.02	0.62-1.68	0.925
344	KRT6B	0.00771541	1.01	0.62-1.64	0.975
345	RGS21	-0.292319771	0.75	0.44-1.27	0.279
346	STATH	-0.120052971	0.89	0.52-1.51	0.66
347	KRTAP1_1	0.00907161	1.01	0.6-1.7	0.973
348	C1QL2	0.52285923	1.69	1.04-2.75	0.036
349	LINC02471	-0.311255559	0.73	0.42-1.28	0.272
350	KRT25	-0.097309751	0.91	0.56-1.48	0.696
351	LRRC53	0.152789738	1.17	0.7-1.94	0.555
352	IQCA1L	0.403150503	1.5	0.92-2.44	0.106
353	IGHD2_21	0.361306618	1.44	0.87-2.36	0.154
354	LINC00575	0.066153566	1.07	0.63-1.8	0.803
355	PDILT	0.103691175	1.11	0.68-1.82	0.682
356	KRT16P3	0.141346453	1.15	0.7-1.89	0.576
357	MYH8	0.156626362	1.17	0.72-1.91	0.532
358	CRH	0.402413804	1.5	0.9-2.5	0.124
359	REG1B	-0.324228989	0.72	0.44-1.18	0.196
360	TGM7	0.216898786	1.24	0.76-2.04	0.391
361	IGLV3_22	0.150536452	1.16	0.71-1.91	0.551
362	KRTAP4_11	0.153734562	1.17	0.68-2	0.576
363	OR7E101P	0.063529102	1.07	0.63-1.81	0.814
364	BPNT2P1	0.05802353	1.06	0.6-1.88	0.842
365	ALB	0.256957047	1.29	0.79-2.11	0.305
366	CRP	0.473000052	1.6	0.98-2.63	0.06
367	CGB8	0.675644293	1.97	1.2-3.21	0.007
368	PSKH2	0.633254714	1.88	1.09-3.26	0.024
369	IL1F10	-0.032555574	0.97	0.56-1.69	0.909
370	IGHD5_12	0.001860644	1	0.56-1.79	0.995
371	PTCD2P2	0.45189428	1.57	0.9-2.75	0.114
372	TUBBP11	0.226752151	1.25	0.67-2.36	0.483
373	POLR2DP2	-0.173147248	0.84	0.43-1.66	0.617
374	APOA2	0.145775281	1.16	0.71-1.89	0.56
375	LINC01070	0.130266441	1.14	0.65-2.01	0.653
376	SOHLH1	0.244282556	1.28	0.77-2.11	0.343
377	LINC01761	0.249021557	1.28	0.74-2.24	0.38
378	APOA4	0.367849148	1.44	0.88-2.37	0.145
379	LINC01940	0.341399315	1.41	0.84-2.35	0.194
380	MORC1	0.136921946	1.15	0.7-1.88	0.588
381	XAGE2	0.142209859	1.15	0.71-1.88	0.567
382	FAM9C	0.093619168	1.1	0.67-1.81	0.712
383	CDH9	0.142231737	1.15	0.71-1.88	0.569
384	LINC01527	-0.165243779	0.85	0.51-1.41	0.525
385	LINC02426	0.353772976	1.42	0.84-2.42	0.189
386	SIGLECL1	0.080743563	1.08	0.63-1.86	0.769
387	R3HDM2P1	0.276960099	1.32	0.76-2.27	0.319
388	MIR7515HG	0.175021094	1.19	0.72-1.96	0.49
389	LCE1B	-0.063366362	0.94	0.53-1.68	0.83
390	WIF1	0.118191794	1.13	0.69-1.84	0.636
391	REG3A	-0.030718427	0.97	0.59-1.58	0.902
392	SPRR4	0.12913706	1.14	0.64-2.03	0.661
393	SPINK8	0.405465996	1.5	0.91-2.47	0.111
394	LOC101929488	0.153376487	1.17	0.65-2.08	0.604
395	LINCR_0003	0.143262057	1.15	0.64-2.09	0.636
396	LINC01805	0.101386842	1.11	0.64-1.91	0.715
397	LINC01029	0.522612675	1.69	0.93-3.06	0.086
398	BPIFB6	0.102658196	1.11	0.64-1.91	0.713
399	GPR139	0.1899962	1.21	0.71-2.05	0.481
400	LINC02024	-0.085476839	0.92	0.49-1.72	0.79
401	MTND2P15	0.113359464	1.12	0.61-2.04	0.711
402	LOC100129135	0.146684124	1.16	0.69-1.95	0.582
403	LOC100421558	0.257906313	1.29	0.73-2.28	0.373
404	PGA3	-0.155074265	0.86	0.52-1.4	0.536
405	OTUD6A	-0.083058036	0.92	0.56-1.5	0.739
406	ANKRD30BP1	0.250925892	1.29	0.75-2.21	0.366
407	PRAC1	-0.035702527	0.96	0.57-1.63	0.893
408	ADIPOQ	0.01519043	1.02	0.62-1.67	0.952
409	LOC100129276	0.159505671	1.17	0.7-1.97	0.546
410	LOC100421201	-0.244746955	0.78	0.44-1.4	0.407
411	CA6	-0.187561685	0.83	0.5-1.37	0.463
412	SERPINB4	0.491228797	1.63	1-2.67	0.05
413	MIR205HG	-0.487922773	0.61	0.36-1.04	0.07
414	FTHL17	0.282103657	1.33	0.74-2.37	0.342
415	ADARB2_AS1	0.133934923	1.14	0.67-1.94	0.619
416	LINC01566	0.332354687	1.39	0.79-2.46	0.253
417	CCDC140	0.386458894	1.47	0.87-2.48	0.146
418	PGA4	-0.038015774	0.96	0.51-1.82	0.907
419	CTXN2	-0.214146948	0.81	0.46-1.41	0.45
420	LGALS14	-0.026926195	0.97	0.58-1.63	0.918
421	LINC01310	0.284150214	1.33	0.81-2.17	0.257
422	LINC00351	-0.062563004	0.94	0.48-1.85	0.857
423	RNU1_21P	-0.120671437	0.89	0.47-1.66	0.707
424	KCNJ18	-0.135558813	0.87	0.53-1.43	0.59
425	LOC100420551	0.456810707	1.58	0.95-2.62	0.077
426	RNA5_8SP5	-0.034387621	0.97	0.56-1.65	0.9
427	LINC02039	0.042158739	1.04	0.5-2.19	0.911
428	LOC100421746	0.195924214	1.22	0.74-2.01	0.443
429	LINC02178	0.324531115	1.38	0.85-2.25	0.193
430	PPP4R3C	0.033473817	1.03	0.63-1.71	0.896
431	TRIM51CP	-0.738627634	0.48	0.21-1.11	0.085
432	LOC101927378	-0.189426228	0.83	0.46-1.5	0.533
433	OR8H2	0.400567821	1.49	0.82-2.72	0.191
434	LINC02355	-0.443669295	0.64	0.32-1.3	0.219
435	ARSFP1	0.648566239	1.91	1.06-3.46	0.032
436	CCDC172	-0.020979564	0.98	0.51-1.87	0.95
437	LINC00251	0.51803025	1.68	0.95-2.97	0.076
438	FAM133GP	-0.412621611	0.66	0.37-1.18	0.163
439	LOC101928009	0.557954243	1.75	0.99-3.09	0.056
440	DEFB4A	0.001232612	1	0.61-1.65	0.996
441	LCE3E	0.353670953	1.42	0.82-2.47	0.208
442	KCNIP4_IT1	-0.105444695	0.9	0.51-1.59	0.717
443	LOC284788	0.384717612	1.47	0.82-2.64	0.199
444	GIMD1	0.100005234	1.11	0.58-2.12	0.763
445	LINC01103	-0.266856949	0.77	0.41-1.41	0.394
446	RHOXF2	-0.16340016	0.85	0.52-1.38	0.512
447	LINC01019	-0.040835486	0.96	0.54-1.7	0.888
448	TMEM132D_AS2	0.350485581	1.42	0.8-2.51	0.228
449	PASD1	0.364792246	1.44	0.88-2.35	0.145
450	LINC01751	-0.008207561	0.99	0.49-2.01	0.982
451	MIR6724_2	0.198191024	1.22	0.62-2.41	0.567
452	LINC02425	0.446322374	1.56	0.81-3.01	0.182
453	LOC100419045	0.221022359	1.25	0.59-2.63	0.561
454	OR4K5	0.262018719	1.3	0.7-2.4	0.404
455	LOC100419685	0.065507087	1.07	0.58-1.97	0.833
456	GAGE1	0.086073964	1.09	0.66-1.8	0.736
457	LINC02424	0.317918775	1.37	0.74-2.54	0.31
458	NKX2_1	0.40827863	1.5	0.91-2.48	0.108
459	LINC01360	-0.099211528	0.91	0.51-1.6	0.733
460	KRTAP3_1	0.110485832	1.12	0.68-1.83	0.661
461	LINC01043	-0.157044749	0.85	0.47-1.55	0.605
462	LIN28B	0.063858736	1.07	0.65-1.75	0.8
463	KRT16P5	0.112332032	1.12	0.66-1.9	0.678
